# Supplementary material for: Meanders as a scaling motif for understanding of floodplain soil microbiome and biogeochemical potential at the watershed scale
Source: Microbiome. 2021 May 22;9:121. doi: 10.1186/s40168-020-00957-z (PMC8141241; doi:10.1186/s40168-020-00957-z)
Supplement: Supplementary file 7 — Additional file 6: Table S4. Presence/Absence of gene homologs identified among 248 representative genomes using selected HMMs. Includes rules used to define functions. [file 40168_2020_957_MOESM7_ESM.xlsx]

## Sheet: SuppTable 4
		OXYGEN AS TERMINAL ELECTRON ACCEPTOR																							PRES/ABSE	NITROGEN FIXATION											PRES/ABSE	NITRIFICATION_COMAMMOX								PRES/ABSE (COM-ONLY)	ANAEROBIC AMMONIA OXIDATION (ANAMMOX)
		Cytochrome bd ubiquinol oxidase	Cytochrome bd ubiquinol oxidase	PRES/ABSE	Cytochrome bo3 ubiquinol oxidase (type B heme copper oxygen reductase)	Cytochrome bo3 ubiquinol oxidase (type B heme copper oxygen reductase)	Cytochrome bo3 ubiquinol oxidase (type B heme copper oxygen reductase)	Cytochrome bo3 ubiquinol oxidase (type B heme copper oxygen reductase)	PRES/ABSE	Cytochrome c oxidase (type A, cytochrome caa3 HCO)	Cytochrome c oxidase (type A, cytochrome caa3 HCO)	Cytochrome c oxidase (type A, cytochrome caa3 HCO)	Cytochrome c oxidase (type A, cytochrome caa3 HCO)	PRES/ABSE	Cytochrome c oxidase (type C, cytochrome cbb3 HCO)	Cytochrome c oxidase (type C, cytochrome cbb3 HCO)	Cytochrome c oxidase (type C, cytochrome cbb3 HCO)	Cytochrome c oxidase (type C, cytochrome cbb3 HCO)	PRES/ABSE	Cytochrome menaquinol oxidase, aa3-type	Cytochrome menaquinol oxidase, aa3-type	Cytochrome menaquinol oxidase, aa3-type	Cytochrome menaquinol oxidase, aa3-type	PRES/ABSE		nitrogenase molybdenum-iron protein alpha chain	nitrogenase molybdenum-iron protein beta chain	nitrogenase iron protein	PRES/ABSE	nitrogenase delta subunit	PRES/ABSE	vanadium-dependent nitrogenase alpha chain	vanadium-dependent nitrogenase beta chain	vanadium-dependent nitrogenase delta chain	vanadium nitrogenase iron protein	PRES/ABSE					PRES/ABSE				PRES/ABSE		Periplasmic cytochrome c nitrite reductase (Cu-NIR)	Periplasmic cytochrome c nitrite reductase (cd1-NIR; heme-containing)	Hydrazine synthase subnit A
		K00425	K00426		K02297	K02298	K02299	K02300		K02274	K02275	K02276	K02277		K00404	K00405	K00406	K00407		K02826	K02827	K02828	K02829			K02586	K02591	K02588		K00531		K22896	K22897	K22898	K22899			K10944	K10945	K10946		K10535	nxrA_alignment	nxrB_alignment			K00368	nirS_alignment	hzsA_alignment
	Genome	cydA	cydB		cyoA	cyoB	cyoC	cyoD		coxA	coxB	coxC	coxD		ccoN	ccoO	ccoP	ccoQ		qoxA	qoxB	qoxC	qoxD			nifD	nifK	nifH		anfG		vnfD	vnfK	vnfG	vnfH			amoA	amoB	amoC		Hao	nxrA	nxrB			nirK	nirS	hzs
1	ERMGT100_2_Betaproteobacteria_67_10_curated	1	1	PRESENT	0	0	0	0	ABSENT	0	0	1	0	ABSENT	0	0	0	0	ABSENT	0	0	0	0	ABSENT	1	0	0	0	ABSENT	0	ABSENT	0	0	0	0	ABSENT	0	0	0	0	ABSENT	0	0	0	ABSENT	0	0	0	0
2	ERMGT100_2_Gemmatimonadetes_66_10_curated	1	1	PRESENT	0	0	0	0	ABSENT	1	1	1	1	PRESENT	0	0	0	0	ABSENT	0	0	0	0	ABSENT	1	0	0	0	ABSENT	0	ABSENT	0	0	0	0	ABSENT	0	0	0	0	ABSENT	0	0	0	ABSENT	0	1	0	0
3	ERMGT100_2_Gemmatimonadetes_66_6_curated	1	1	PRESENT	0	0	0	0	ABSENT	1	1	1	1	PRESENT	0	0	0	0	ABSENT	0	0	0	0	ABSENT	1	0	0	0	ABSENT	0	ABSENT	0	0	0	0	ABSENT	0	0	0	0	ABSENT	0	0	0	ABSENT	0	0	0	0
4	ERMGT100_2_Alphaproteobacteria_62_8_curated	0	0	ABSENT	0	0	0	0	ABSENT	1	1	1	0	PRESENT	0	0	0	0	ABSENT	0	0	0	0	ABSENT	1	0	0	0	ABSENT	0	ABSENT	0	0	0	0	ABSENT	0	0	0	0	ABSENT	0	0	0	ABSENT	0	0	0	0
5	ERMGT100_2_Betaproteobacteria_64_9_curated	1	1	PRESENT	0	0	0	0	ABSENT	1	1	1	0	PRESENT	1	1	1	1	PRESENT	0	0	0	0	ABSENT	1	0	0	0	ABSENT	0	ABSENT	0	0	0	0	ABSENT	0	0	0	0	ABSENT	0	0	0	ABSENT	0	0	0	0
6	ERMGT100_2_Betaproteobacteria_65_9_curated	1	1	PRESENT	0	0	0	0	ABSENT	0	1	0	0	ABSENT	0	0	0	0	ABSENT	0	0	0	0	ABSENT	1	0	0	0	ABSENT	0	ABSENT	0	0	0	0	ABSENT	0	0	0	0	ABSENT	0	0	0	ABSENT	0	0	0	0
7	ERMGT100_2_Candidatus_Eisenbacteria_68_18_curated	0	0	ABSENT	0	0	0	0	ABSENT	0	0	1	1	ABSENT	0	0	0	0	ABSENT	0	0	0	0	ABSENT	0	0	0	0	ABSENT	0	ABSENT	0	0	0	0	ABSENT	0	0	0	0	ABSENT	0	0	0	ABSENT	0	1	0	0
8	ERMGT100_2_Candidatus_Eisenbacteria_72_6_curated	0	0	ABSENT	0	0	0	0	ABSENT	0	1	0	0	ABSENT	0	0	0	0	ABSENT	0	0	0	0	ABSENT	0	0	0	0	ABSENT	0	ABSENT	0	0	0	0	ABSENT	0	0	0	0	ABSENT	0	0	0	ABSENT	0	0	0	0
9	ERMGT119_2_Acidobacteria_69_10_curated	1	0	POSSIBLE	0	0	0	0	ABSENT	0	1	1	1	ABSENT	0	0	0	0	ABSENT	0	0	0	0	ABSENT	1	0	0	0	ABSENT	0	ABSENT	0	0	0	0	ABSENT	0	0	0	0	ABSENT	0	0	0	ABSENT	0	0	0	0
10	ERMGT119_2_Betaproteobacteria_68_12_curated	1	1	PRESENT	0	0	0	0	ABSENT	1	1	1	0	PRESENT	1	1	1	0	PRESENT	0	0	0	0	ABSENT	1	0	0	0	ABSENT	0	ABSENT	0	0	0	0	ABSENT	0	0	0	0	ABSENT	0	0	0	ABSENT	0	1	0	0
11	ERMGT119_2_Betaproteobacteria_64_15_curated	0	0	ABSENT	0	0	0	0	ABSENT	0	0	0	0	ABSENT	1	1	1	1	PRESENT	0	0	0	0	ABSENT	1	0	0	0	ABSENT	0	ABSENT	0	0	0	0	ABSENT	0	0	0	0	ABSENT	0	0	0	ABSENT	0	0	0	0
12	ERMGT138_2_Acidobacteria_67_7_curated	1	1	PRESENT	0	0	0	0	ABSENT	0	0	1	1	ABSENT	0	0	1	0	ABSENT	0	0	0	0	ABSENT	1	0	0	0	ABSENT	0	ABSENT	0	0	0	0	ABSENT	0	0	0	0	ABSENT	0	0	0	ABSENT	0	0	0	0
13	ERMGT138_2_Planctomycetes_72_7_curated	1	1	PRESENT	0	0	0	0	ABSENT	0	0	1	1	ABSENT	0	0	0	0	ABSENT	0	0	0	0	ABSENT	1	0	0	0	ABSENT	0	ABSENT	0	0	0	0	ABSENT	0	0	0	0	ABSENT	0	0	0	ABSENT	0	0	0	0
14	ERMGT138_2_Deltaprotoebacteria_72_7_curated	0	0	ABSENT	0	0	0	0	ABSENT	0	0	1	1	ABSENT	0	0	0	0	ABSENT	0	0	0	0	ABSENT	0	1	1	0	ABSENT	0	ABSENT	0	0	0	0	ABSENT	0	0	0	0	ABSENT	0	0	0	ABSENT	0	0	0	0
15	ERMGT138_2_Gemmatimonadetes_69_6_curated	1	1	PRESENT	0	0	0	0	ABSENT	0	0	0	0	ABSENT	0	0	0	0	ABSENT	0	0	0	0	ABSENT	1	0	0	0	ABSENT	0	ABSENT	0	0	0	0	ABSENT	0	0	0	0	ABSENT	0	0	0	ABSENT	0	0	0	0
16	ERMGT138_2_Gammaproteobacteria_64_6_curated	0	0	ABSENT	0	0	0	0	ABSENT	1	1	0	0	POSSIBLE	1	1	1	1	PRESENT	0	0	0	0	ABSENT	1	0	0	0	ABSENT	0	ABSENT	0	0	0	0	ABSENT	0	0	0	0	ABSENT	0	0	0	ABSENT	0	0	0	0
17	ERMGT138_2_Betaproteobacteria_61_8_curated	1	1	PRESENT	0	0	0	0	ABSENT	1	0	1	0	ABSENT	1	1	1	1	PRESENT	0	0	0	0	ABSENT	1	0	0	0	ABSENT	0	ABSENT	0	0	0	0	ABSENT	0	0	0	0	ABSENT	0	0	0	ABSENT	0	0	1	0
18	ERMGT138_2_Betaproteobacteria_64_8_curated	1	0	POSSIBLE	0	0	0	0	ABSENT	0	1	1	0	ABSENT	1	1	1	0	PRESENT	0	0	0	0	ABSENT	1	0	0	0	ABSENT	0	ABSENT	0	0	0	0	ABSENT	0	0	0	0	ABSENT	0	0	0	ABSENT	0	0	0	0
19	ERMGT138_2_Betaproteobacteria_67_10_curated	0	0	ABSENT	0	0	0	0	ABSENT	1	0	1	0	ABSENT	0	1	1	1	ABSENT	0	0	0	0	ABSENT	0	0	0	0	ABSENT	0	ABSENT	0	0	0	0	ABSENT	0	0	0	0	ABSENT	0	0	0	ABSENT	0	0	0	0
20	ERMGT138_2_Deltaproteobacteria_56_8_curated	1	1	PRESENT	0	0	0	0	ABSENT	0	1	1	1	ABSENT	0	0	0	0	ABSENT	0	0	0	0	ABSENT	1	0	0	0	ABSENT	0	ABSENT	0	0	0	0	ABSENT	0	0	0	0	ABSENT	0	0	0	ABSENT	0	0	0	0
21	ERMGT138_2_Deltaproteobacteria_70_9_curated	0	0	ABSENT	0	0	0	0	ABSENT	0	1	0	1	ABSENT	0	0	0	0	ABSENT	0	0	0	0	ABSENT	0	0	0	0	ABSENT	0	ABSENT	0	0	0	0	ABSENT	0	0	0	0	ABSENT	0	0	0	ABSENT	0	0	0	0
22	ERMGT157_2_Ignavibacteria_related_47_5_curated	0	0	ABSENT	0	0	0	0	ABSENT	0	1	0	0	ABSENT	0	0	0	0	ABSENT	0	0	0	0	ABSENT	0	0	0	0	ABSENT	0	ABSENT	0	0	0	0	ABSENT	0	0	0	0	ABSENT	0	0	0	ABSENT	0	0	0	0
23	ERMGT157_2_Betaproteobacteria_60_9_curated	0	0	ABSENT	0	0	0	0	ABSENT	1	1	1	0	PRESENT	0	0	0	0	ABSENT	0	0	0	0	ABSENT	1	0	0	0	ABSENT	0	ABSENT	0	0	0	0	ABSENT	0	0	0	0	ABSENT	0	0	0	ABSENT	0	0	0	0
24	ERMGT157_2_Deltaproteobacteria_54_7_curated	0	0	ABSENT	0	0	0	0	ABSENT	0	0	0	0	ABSENT	0	0	0	0	ABSENT	0	0	0	0	ABSENT	0	0	0	1	ABSENT	0	ABSENT	0	0	0	0	ABSENT	0	0	0	0	ABSENT	0	0	0	ABSENT	0	0	0	0
25	ERMGT157_2_Deltaproteobacteria_71_7_curated	0	0	ABSENT	0	0	0	0	ABSENT	0	1	1	1	ABSENT	1	0	0	0	ABSENT	0	0	0	0	ABSENT	0	0	0	0	ABSENT	0	ABSENT	0	0	0	0	ABSENT	0	0	0	0	ABSENT	0	0	0	ABSENT	0	0	0	0
26	ERMGT157_2_Nitrospirae_50_7_curated	1	1	PRESENT	0	0	0	0	ABSENT	0	0	0	0	ABSENT	0	0	0	0	ABSENT	0	0	0	0	ABSENT	1	0	0	1	ABSENT	0	ABSENT	0	0	0	0	ABSENT	0	0	0	0	ABSENT	0	0	0	ABSENT	0	0	0	0
27	ERMGT157_2_Betaproteobacteria_61_8_curated	1	1	PRESENT	0	0	0	0	ABSENT	1	1	1	0	PRESENT	0	0	0	0	ABSENT	0	0	0	0	ABSENT	1	0	0	0	ABSENT	0	ABSENT	0	0	0	0	ABSENT	0	1	1	1	PRESENT	0	0	0	ABSENT	0	0	1	0
28	ERMGT157_2_Betaproteobacteria_53_8_curated	1	1	PRESENT	0	0	0	0	ABSENT	0	1	1	0	ABSENT	1	1	1	0	PRESENT	0	0	0	0	ABSENT	1	0	0	0	ABSENT	0	ABSENT	0	0	0	0	ABSENT	0	0	0	0	ABSENT	0	0	0	ABSENT	0	0	0	0
29	ERMGT157_2_Deltaproteobacteria_70_7_curated	1	1	PRESENT	0	0	0	0	ABSENT	0	1	1	1	ABSENT	0	0	0	0	ABSENT	0	0	0	0	ABSENT	1	0	0	0	ABSENT	0	ABSENT	0	0	0	0	ABSENT	0	0	0	0	ABSENT	0	0	0	ABSENT	0	0	0	0
30	ERMGT200_2_Betaproteobacteria_62_10_curated	1	1	PRESENT	0	0	0	0	ABSENT	0	1	1	0	ABSENT	0	1	1	1	ABSENT	0	0	0	0	ABSENT	1	0	0	0	ABSENT	0	ABSENT	0	0	0	0	ABSENT	0	0	0	0	ABSENT	0	0	0	ABSENT	0	0	0	0
31	ERMGT200_2_Betaproteobacteria_65_11_curated	1	1	PRESENT	0	0	0	0	ABSENT	1	1	1	0	PRESENT	0	0	0	0	ABSENT	0	0	0	0	ABSENT	1	0	0	0	ABSENT	0	ABSENT	0	0	0	0	ABSENT	0	0	0	0	ABSENT	0	0	0	ABSENT	0	0	0	0
32	ERMGT200_2_Gammaproteobacteria_68_9_curated	1	0	POSSIBLE	0	0	0	0	ABSENT	1	1	1	0	PRESENT	0	0	1	1	ABSENT	0	0	0	0	ABSENT	1	0	0	0	ABSENT	0	ABSENT	0	0	0	0	ABSENT	0	0	0	0	ABSENT	0	0	0	ABSENT	0	0	0	0
33	ERMGT222_2_Betaproteobacteria_68_11_curated	1	1	PRESENT	0	0	0	0	ABSENT	1	1	1	0	PRESENT	0	0	0	0	ABSENT	0	0	0	0	ABSENT	1	0	0	0	ABSENT	0	ABSENT	0	0	0	0	ABSENT	0	0	0	0	ABSENT	0	0	0	ABSENT	0	0	0	0
34	ERMGT244_2_Betaproteobacteria_68_14_curated	1	1	PRESENT	0	0	0	0	ABSENT	1	1	1	0	PRESENT	1	1	1	1	PRESENT	0	0	0	0	ABSENT	1	0	0	0	ABSENT	0	ABSENT	0	0	0	0	ABSENT	0	0	0	0	ABSENT	0	0	0	ABSENT	0	1	0	0
35	ERMGT266_2_Acidobacteria_56_14_curated	0	0	ABSENT	0	0	0	0	ABSENT	0	1	1	1	ABSENT	0	0	0	0	ABSENT	0	0	0	0	ABSENT	0	0	0	0	ABSENT	0	ABSENT	0	0	0	0	ABSENT	0	0	0	0	ABSENT	0	0	0	ABSENT	0	0	0	0
36	ERMGT266_2_Deltaproteobacteria_53_7_curated	0	0	ABSENT	0	0	0	0	ABSENT	0	0	0	0	ABSENT	0	0	0	0	ABSENT	0	0	0	0	ABSENT	0	0	0	0	ABSENT	0	ABSENT	0	0	0	0	ABSENT	0	0	0	0	ABSENT	0	0	0	ABSENT	0	0	0	0
37	ERMGT266_2_Nitrospirae_57_7_curated	0	0	ABSENT	0	0	0	0	ABSENT	0	0	1	0	ABSENT	0	0	0	0	ABSENT	0	0	0	0	ABSENT	0	0	0	0	ABSENT	0	ABSENT	0	0	0	0	ABSENT	0	0	0	0	ABSENT	0	0	0	ABSENT	0	0	0	0
38	ERMGT300_2_Acidobacteria_67_9_curated	0	0	ABSENT	0	0	0	0	ABSENT	0	1	1	1	ABSENT	0	0	0	0	ABSENT	0	0	0	0	ABSENT	0	0	0	0	ABSENT	0	ABSENT	0	0	0	0	ABSENT	0	0	0	0	ABSENT	0	0	0	ABSENT	0	0	0	0
39	ERMGT300_2_Nitrospirae_57_8_curated	1	0	POSSIBLE	0	0	0	0	ABSENT	0	0	0	0	ABSENT	0	0	0	0	ABSENT	0	0	0	0	ABSENT	1	0	0	0	ABSENT	0	ABSENT	0	0	0	0	ABSENT	0	0	0	0	ABSENT	1	1	1	PRESENT	0	0	0	0
40	ERMGT300_2_Gammaproteobacteria_60_8_curated	0	0	ABSENT	0	0	0	0	ABSENT	1	1	1	0	PRESENT	0	0	0	0	ABSENT	0	0	0	0	ABSENT	1	0	0	0	ABSENT	0	ABSENT	0	0	0	0	ABSENT	0	0	0	0	ABSENT	0	0	0	ABSENT	0	0	0	0
41	ERMGT319_2_Planctomycetes_72_6_curated	0	0	ABSENT	0	0	0	0	ABSENT	0	1	1	1	ABSENT	0	0	1	0	ABSENT	0	0	0	0	ABSENT	0	0	0	0	ABSENT	0	ABSENT	0	0	0	0	ABSENT	0	0	0	0	ABSENT	0	0	0	ABSENT	0	0	0	0
42	ERMGT319_2_Betaproteobacteria_65_13_curated	1	1	PRESENT	0	0	0	0	ABSENT	1	1	1	0	PRESENT	1	1	1	1	PRESENT	0	0	0	0	ABSENT	1	0	0	0	ABSENT	0	ABSENT	0	0	0	0	ABSENT	0	0	0	0	ABSENT	0	0	0	ABSENT	0	0	0	0
43	ERMGT319_2_Thaumarchaeota_33_7_curated	0	0	ABSENT	0	0	0	0	ABSENT	0	0	0	0	ABSENT	0	0	0	0	ABSENT	0	0	0	0	ABSENT	0	0	0	0	ABSENT	0	ABSENT	0	0	0	0	ABSENT	0	1	0	1	POSSIBLE	0	0	0	ABSENT	0	1	0	0
44	ERMGT338_2_Betaproteobacteria_68_10_curated	0	1	POSSIBLE	0	0	0	0	ABSENT	1	1	0	0	POSSIBLE	0	0	0	0	ABSENT	0	0	0	0	ABSENT	1	0	0	0	ABSENT	0	ABSENT	0	0	0	0	ABSENT	0	0	0	0	ABSENT	0	0	0	ABSENT	0	0	1	0
45	ERMGT357_2_Betaproteobacteria_59_6_curated	0	0	ABSENT	0	0	0	0	ABSENT	0	0	0	0	ABSENT	1	0	0	0	ABSENT	0	0	0	0	ABSENT	0	0	0	0	ABSENT	0	ABSENT	0	0	0	0	ABSENT	0	0	0	0	ABSENT	0	0	0	ABSENT	0	0	0	0
46	ERMGT357_2_Nitrospirae_57_7_curated	1	0	POSSIBLE	0	0	0	0	ABSENT	0	0	0	0	ABSENT	0	0	0	0	ABSENT	0	0	0	0	ABSENT	1	0	0	0	ABSENT	0	ABSENT	0	0	0	0	ABSENT	0	0	0	0	ABSENT	0	0	0	ABSENT	0	0	0	0
47	ERMGT357_2_Betaproteobacteria_64_10_curated	1	1	PRESENT	0	0	0	0	ABSENT	0	0	0	0	ABSENT	0	1	1	1	ABSENT	0	0	0	0	ABSENT	1	0	0	0	ABSENT	0	ABSENT	0	0	0	0	ABSENT	0	0	0	0	ABSENT	0	0	0	ABSENT	0	0	0	0
48	ERMGT357_2_Gammaproteobacteria_61_9_curated	0	0	ABSENT	0	0	0	0	ABSENT	0	1	0	0	ABSENT	0	0	0	0	ABSENT	0	0	0	0	ABSENT	0	0	0	0	ABSENT	0	ABSENT	0	0	0	0	ABSENT	0	0	0	0	ABSENT	0	0	0	ABSENT	0	0	0	0
49	ERMGT357_2_Rokubacteria_69_10_curated	0	0	ABSENT	0	0	0	0	ABSENT	0	0	0	0	ABSENT	0	0	0	0	ABSENT	0	0	0	0	ABSENT	0	0	0	0	ABSENT	0	ABSENT	0	0	0	0	ABSENT	0	0	0	0	ABSENT	0	0	0	ABSENT	0	0	0	0
50	ERMGT400_2_Gammaproteobacteria_56_6_curated	0	0	ABSENT	0	0	0	0	ABSENT	0	0	0	0	ABSENT	0	0	0	0	ABSENT	0	0	0	0	ABSENT	0	0	0	0	ABSENT	0	ABSENT	0	0	0	0	ABSENT	0	0	0	0	ABSENT	0	0	0	ABSENT	0	0	0	0
51	ERMGT400_2_Nitrospirae_58_15_curated	1	0	POSSIBLE	0	0	0	0	ABSENT	0	0	0	0	ABSENT	0	0	0	0	ABSENT	0	0	0	0	ABSENT	1	0	0	0	ABSENT	0	ABSENT	0	0	0	0	ABSENT	0	0	0	0	ABSENT	0	0	0	ABSENT	0	0	0	0
52	ERMGT400_2_Deltaproteobacteria_67_11_curated	0	0	ABSENT	0	0	0	0	ABSENT	0	1	0	0	ABSENT	0	0	0	0	ABSENT	0	0	0	0	ABSENT	0	0	0	0	ABSENT	0	ABSENT	0	0	0	0	ABSENT	0	0	0	0	ABSENT	0	0	0	ABSENT	0	0	0	0
53	ERMGT400_2_Gammaproteobacteria_65_8_curated	0	0	ABSENT	0	0	0	0	ABSENT	1	1	1	0	PRESENT	0	0	1	0	ABSENT	0	0	0	0	ABSENT	1	0	0	0	ABSENT	0	ABSENT	0	0	0	0	ABSENT	0	0	0	0	ABSENT	0	0	0	ABSENT	0	0	1	0
54	ERMGT400_2_Thaumarchaeota_34_7_curated	0	0	ABSENT	0	0	0	0	ABSENT	0	0	0	0	ABSENT	0	0	0	0	ABSENT	0	0	0	0	ABSENT	0	0	0	0	ABSENT	0	ABSENT	0	0	0	0	ABSENT	0	1	1	1	PRESENT	0	0	0	ABSENT	0	0	0	0
55	ERMGT418_2_Betaproteobacteria_65_12_curated	1	0	POSSIBLE	0	0	0	0	ABSENT	0	0	0	0	ABSENT	0	0	0	0	ABSENT	0	0	0	0	ABSENT	1	0	0	0	ABSENT	0	ABSENT	0	0	0	0	ABSENT	0	0	0	0	ABSENT	0	0	0	ABSENT	0	0	0	0
56	ERMGT436_2_Deltaproteobacteria_54_11_curated	1	1	PRESENT	0	0	0	0	ABSENT	0	1	1	1	ABSENT	0	0	0	0	ABSENT	0	0	0	0	ABSENT	1	0	0	1	ABSENT	0	ABSENT	0	0	0	0	ABSENT	0	0	0	0	ABSENT	0	0	0	ABSENT	0	0	0	0
57	ERMGT436_2_Betaproteobacteria_68_12_curated	1	1	PRESENT	0	0	0	0	ABSENT	1	1	1	0	PRESENT	0	1	1	1	ABSENT	0	0	0	0	ABSENT	1	0	0	0	ABSENT	0	ABSENT	0	0	0	0	ABSENT	0	0	0	0	ABSENT	0	0	0	ABSENT	0	0	1	0
58	ERMGT436_2_Deltaproteobacteria_54_7_curated	0	0	ABSENT	0	0	0	0	ABSENT	0	1	1	1	ABSENT	0	0	0	0	ABSENT	0	0	0	0	ABSENT	0	0	0	1	ABSENT	0	ABSENT	0	0	0	0	ABSENT	0	0	0	0	ABSENT	0	0	0	ABSENT	0	0	0	0
59	ERMGT436_2_Gammaproteobacteria_59_7_curated	0	0	ABSENT	0	0	0	0	ABSENT	0	1	1	0	ABSENT	0	0	0	0	ABSENT	0	0	0	0	ABSENT	0	0	0	0	ABSENT	0	ABSENT	0	0	0	0	ABSENT	0	0	0	0	ABSENT	0	0	0	ABSENT	0	0	0	0
60	ERMGT454_2_Betaproteobacteria_65_14_curated	0	0	ABSENT	0	0	0	0	ABSENT	1	1	1	0	PRESENT	0	1	0	1	ABSENT	0	0	0	0	ABSENT	1	0	0	0	ABSENT	0	ABSENT	0	0	0	0	ABSENT	0	0	0	0	ABSENT	0	0	0	ABSENT	0	0	0	0
61	ERMGT500_2_Acidobacteria_65_7_curated	0	0	ABSENT	0	0	0	0	ABSENT	0	0	1	1	ABSENT	0	0	0	0	ABSENT	0	0	0	0	ABSENT	0	0	0	0	ABSENT	0	ABSENT	0	0	0	0	ABSENT	0	0	0	0	ABSENT	0	0	0	ABSENT	0	0	0	0
62	ERMGT500_2_Planctomycetes_72_6_curated	1	1	PRESENT	0	0	0	0	ABSENT	0	1	1	1	ABSENT	0	0	0	0	ABSENT	0	0	0	0	ABSENT	1	0	0	0	ABSENT	0	ABSENT	0	0	0	0	ABSENT	0	0	0	0	ABSENT	0	0	0	ABSENT	0	0	0	0
63	ERMGT500_2_Bacteroidetes_40_6_curated	0	0	ABSENT	0	0	0	0	ABSENT	0	1	1	0	ABSENT	0	0	1	0	ABSENT	0	0	0	0	ABSENT	0	0	0	0	ABSENT	0	ABSENT	0	0	0	0	ABSENT	0	0	0	0	ABSENT	0	0	0	ABSENT	0	0	0	0
64	ERMGT500_2_Betaproteobacteria_65_10_curated	1	1	PRESENT	0	0	0	0	ABSENT	0	0	0	0	ABSENT	0	1	1	1	ABSENT	0	0	0	0	ABSENT	1	0	0	0	ABSENT	0	ABSENT	0	0	0	0	ABSENT	0	0	0	0	ABSENT	0	0	0	ABSENT	0	1	0	0
65	ERMGT500_2_Betaproteobacteria_64_16_curated	1	1	PRESENT	0	0	0	0	ABSENT	0	1	1	0	ABSENT	1	1	1	1	PRESENT	0	0	0	0	ABSENT	1	0	0	0	ABSENT	0	ABSENT	0	0	0	0	ABSENT	0	0	0	0	ABSENT	0	0	0	ABSENT	0	1	0	0
66	ERMGT500_2_Betaproteobacteria_65_14_curated	0	0	ABSENT	0	0	0	0	ABSENT	0	1	1	0	ABSENT	1	1	1	1	PRESENT	0	0	0	0	ABSENT	1	0	0	0	ABSENT	0	ABSENT	0	0	0	0	ABSENT	0	0	0	0	ABSENT	0	0	0	ABSENT	0	0	0	0
67	ERMGT500_2_Betaproteobacteria_65_31_curated	1	1	PRESENT	0	0	0	0	ABSENT	1	1	1	0	PRESENT	1	1	1	1	PRESENT	0	0	0	0	ABSENT	1	0	0	0	ABSENT	0	ABSENT	0	0	0	0	ABSENT	0	0	0	0	ABSENT	0	0	0	ABSENT	0	0	0	0
68	ERMGT500_2_Deltaproteobacteria_70_8_curated	0	0	ABSENT	0	0	0	0	ABSENT	0	1	0	0	ABSENT	0	0	1	0	ABSENT	0	0	0	0	ABSENT	0	0	0	0	ABSENT	0	ABSENT	0	0	0	0	ABSENT	0	0	0	0	ABSENT	0	0	0	ABSENT	0	0	0	0
69	ERMGT500_2_Candidatus_Eisenbacteria_70_7_curated	1	1	PRESENT	0	0	0	0	ABSENT	0	0	0	0	ABSENT	0	0	0	0	ABSENT	0	0	0	0	ABSENT	1	0	0	0	ABSENT	0	ABSENT	0	0	0	0	ABSENT	0	0	0	0	ABSENT	0	0	0	ABSENT	0	0	0	0
70	ERMGT513_2_Acidobacteria_59_6_curated	0	0	ABSENT	0	0	0	0	ABSENT	0	1	1	1	ABSENT	0	0	0	0	ABSENT	0	0	0	0	ABSENT	0	0	0	0	ABSENT	0	ABSENT	0	0	0	0	ABSENT	0	0	0	0	ABSENT	0	0	0	ABSENT	0	0	0	0
71	ERMGT513_2_Acidobacteria_64_12_curated	1	1	PRESENT	0	0	0	0	ABSENT	0	1	1	1	ABSENT	0	0	1	0	ABSENT	0	0	0	0	ABSENT	1	0	0	0	ABSENT	0	ABSENT	0	0	0	0	ABSENT	0	0	0	0	ABSENT	0	0	0	ABSENT	0	0	0	0
72	ERMGT513_2_Betaproteobacteria_66_12_curated	0	0	ABSENT	0	0	0	0	ABSENT	1	0	0	0	ABSENT	0	0	0	0	ABSENT	0	0	0	0	ABSENT	0	0	0	0	ABSENT	0	ABSENT	0	0	0	0	ABSENT	0	0	0	0	ABSENT	0	0	0	ABSENT	0	0	0	0
73	ERMGT513_2_Rokubacteria_69_5_curated	1	0	POSSIBLE	0	0	0	0	ABSENT	0	0	0	0	ABSENT	1	0	0	0	ABSENT	0	0	0	0	ABSENT	1	0	0	0	ABSENT	0	ABSENT	0	0	0	0	ABSENT	0	0	0	0	ABSENT	0	0	0	ABSENT	0	0	0	0
74	ERMGT513_2_Alphaproteobacteria_62_7_curated	1	1	PRESENT	0	0	0	0	ABSENT	1	1	1	0	PRESENT	0	0	1	0	ABSENT	0	0	0	0	ABSENT	1	0	0	0	ABSENT	0	ABSENT	0	0	0	0	ABSENT	0	0	0	0	ABSENT	0	0	0	ABSENT	0	0	0	0
75	ERMGT513_2_Deltaproteobacteria_57_8_curated	1	1	PRESENT	0	0	0	0	ABSENT	0	0	0	0	ABSENT	0	0	0	0	ABSENT	0	0	0	0	ABSENT	1	1	0	1	POSSIBLE	0	ABSENT	0	0	0	0	ABSENT	0	0	0	0	ABSENT	0	0	0	ABSENT	0	0	0	0
76	ERMGT526_2_Nitrospirae_57_9_curated	1	0	POSSIBLE	0	0	0	0	ABSENT	0	0	0	0	ABSENT	0	0	0	0	ABSENT	0	0	0	0	ABSENT	1	0	0	0	ABSENT	0	ABSENT	0	0	0	0	ABSENT	0	1	1	0	POSSIBLE	0	1	1	PRESENT	0	0	0	0
77	ERMGT600_2_Acidobacteria_64_8_curated	1	0	POSSIBLE	0	0	0	0	ABSENT	0	1	1	1	ABSENT	0	0	1	0	ABSENT	0	0	0	0	ABSENT	1	0	0	0	ABSENT	0	ABSENT	0	0	0	0	ABSENT	0	0	0	0	ABSENT	0	0	0	ABSENT	0	0	0	0
78	ERMGT600_2_Betaproteobacteria_64_13_curated	0	0	ABSENT	0	0	0	0	ABSENT	0	0	0	0	ABSENT	1	1	1	1	PRESENT	0	0	0	0	ABSENT	1	0	0	0	ABSENT	0	ABSENT	0	0	0	0	ABSENT	0	0	0	0	ABSENT	0	0	0	ABSENT	0	0	0	0
79	ERMGT600_2_Betaproteobacteria_67_12_curated	1	1	PRESENT	0	0	0	0	ABSENT	0	0	1	0	ABSENT	1	1	1	1	PRESENT	0	0	0	0	ABSENT	1	0	0	0	ABSENT	0	ABSENT	0	0	0	0	ABSENT	0	0	0	0	ABSENT	0	0	0	ABSENT	0	0	1	0
80	ERMGT600_2_Zixibacteria_47_5_curated	0	0	ABSENT	0	0	0	0	ABSENT	0	0	1	1	ABSENT	0	0	0	0	ABSENT	0	0	0	0	ABSENT	0	0	0	0	ABSENT	0	ABSENT	0	0	0	0	ABSENT	0	0	0	0	ABSENT	0	0	0	ABSENT	0	0	0	0
81	ERMGT600_2_Nitrospirae_57_8_curated	1	0	POSSIBLE	0	0	0	0	ABSENT	0	0	0	0	ABSENT	0	0	0	0	ABSENT	0	0	0	0	ABSENT	1	0	0	0	ABSENT	0	ABSENT	0	0	0	0	ABSENT	0	0	0	0	ABSENT	0	1	1	PRESENT	0	1	0	0
82	ERMGT600_2_Rokubacteria_70_7_curated	0	0	ABSENT	0	0	0	0	ABSENT	0	0	0	0	ABSENT	0	0	0	0	ABSENT	0	0	0	0	ABSENT	0	0	0	0	ABSENT	0	ABSENT	0	0	0	0	ABSENT	0	0	0	0	ABSENT	0	0	0	ABSENT	0	0	0	0
83	ERMGT600_2_Candidatus_Eisenbacteria_71_7_curated	0	0	ABSENT	0	0	0	0	ABSENT	1	1	1	1	PRESENT	0	0	0	0	ABSENT	0	0	0	0	ABSENT	1	0	0	0	ABSENT	0	ABSENT	0	0	0	0	ABSENT	0	0	0	0	ABSENT	0	0	0	ABSENT	0	0	0	0
84	ERMGT615_2_Betaproteobacteria_65_14_curated	1	1	PRESENT	0	0	0	0	ABSENT	0	1	1	0	ABSENT	1	1	1	1	PRESENT	0	0	0	0	ABSENT	1	0	0	0	ABSENT	0	ABSENT	0	0	0	0	ABSENT	0	0	0	0	ABSENT	0	0	0	ABSENT	0	0	0	0
85	ERMGT615_2_Thaumarchaeota_38_11_curated	0	0	ABSENT	0	0	0	0	ABSENT	0	0	0	0	ABSENT	0	0	0	0	ABSENT	0	0	0	0	ABSENT	0	0	0	0	ABSENT	0	ABSENT	0	0	0	0	ABSENT	0	1	1	1	PRESENT	0	0	0	ABSENT	0	1	0	0
86	ERMGT630_2_Planctomycetes_71_7_curated	0	0	ABSENT	0	0	0	0	ABSENT	0	1	1	1	ABSENT	0	0	0	0	ABSENT	0	0	0	0	ABSENT	0	0	0	0	ABSENT	0	ABSENT	0	0	0	0	ABSENT	0	0	0	0	ABSENT	0	0	0	ABSENT	0	0	0	0
87	ERMGT630_2_Candidatus_Kryptonia_related_55_5_curated	0	0	ABSENT	0	0	0	0	ABSENT	0	0	0	0	ABSENT	0	0	0	0	ABSENT	0	0	0	0	ABSENT	0	0	0	0	ABSENT	0	ABSENT	0	0	0	0	ABSENT	0	0	0	0	ABSENT	0	0	0	ABSENT	0	0	0	0
88	ERMGT630_2_Gemmatimonadetes_68_6_curated	1	1	PRESENT	0	0	0	0	ABSENT	0	1	1	1	ABSENT	0	0	0	0	ABSENT	0	0	0	0	ABSENT	1	0	0	0	ABSENT	0	ABSENT	0	0	0	0	ABSENT	0	0	0	0	ABSENT	0	0	0	ABSENT	0	0	0	0
89	ERMGT630_2_Betaproteobacteria_65_25_curated	0	0	ABSENT	0	0	0	0	ABSENT	0	0	0	0	ABSENT	0	0	0	0	ABSENT	0	0	0	0	ABSENT	0	0	0	0	ABSENT	0	ABSENT	0	0	0	0	ABSENT	0	0	0	0	ABSENT	0	0	0	ABSENT	0	0	0	0
90	ERMGT642_2_Betaproteobacteria_62_13_curated	0	0	ABSENT	0	0	0	0	ABSENT	1	1	0	0	POSSIBLE	0	0	0	0	ABSENT	0	0	0	0	ABSENT	1	0	0	0	ABSENT	0	ABSENT	0	0	0	0	ABSENT	0	0	0	0	ABSENT	0	0	0	ABSENT	0	0	0	0
91	ERMGT642_2_Betaproteobacteria_67_12_curated	0	0	ABSENT	0	0	0	0	ABSENT	0	0	0	0	ABSENT	0	0	0	0	ABSENT	0	0	0	0	ABSENT	0	0	0	0	ABSENT	0	ABSENT	0	0	0	0	ABSENT	0	0	0	0	ABSENT	0	0	0	ABSENT	0	0	0	0
92	ERMGT642_2_Chloroflexi_47_7_curated	1	1	PRESENT	0	0	0	0	ABSENT	1	1	1	0	PRESENT	0	0	0	0	ABSENT	0	0	0	0	ABSENT	1	0	0	0	ABSENT	0	ABSENT	0	0	0	0	ABSENT	0	0	0	0	ABSENT	0	0	0	ABSENT	0	0	0	0
93	ERMGT642_2_Gammaproteobacteria_67_8_curated	0	0	ABSENT	0	0	0	0	ABSENT	0	0	1	1	ABSENT	0	0	1	0	ABSENT	0	0	0	0	ABSENT	0	0	0	0	ABSENT	0	ABSENT	0	0	0	0	ABSENT	0	0	0	0	ABSENT	0	0	0	ABSENT	0	0	0	0
94	ERMGT700_2_Chloroflexi_49_8_curated	1	1	PRESENT	0	0	0	0	ABSENT	0	1	0	0	ABSENT	0	0	0	0	ABSENT	0	0	0	0	ABSENT	1	0	0	0	ABSENT	0	ABSENT	0	0	0	0	ABSENT	0	0	0	0	ABSENT	0	0	0	ABSENT	0	1	0	0
95	ERMGT700_2_Nitrospirae_58_7_curated	1	0	POSSIBLE	0	0	0	0	ABSENT	0	0	0	0	ABSENT	0	0	0	0	ABSENT	0	0	0	0	ABSENT	1	0	0	0	ABSENT	0	ABSENT	0	0	0	0	ABSENT	0	0	0	0	ABSENT	0	0	1	ABSENT	0	0	0	0
96	ERMGT700_2_Deltaproteobacteria_70_10_curated	1	0	POSSIBLE	0	0	0	0	ABSENT	0	1	1	1	ABSENT	1	0	1	0	ABSENT	0	0	0	0	ABSENT	1	0	0	0	ABSENT	0	ABSENT	0	0	0	0	ABSENT	0	0	0	0	ABSENT	0	0	0	ABSENT	0	0	0	0
97	ERMGT723_2_Betaproteobacteria_56_7_curated	0	0	ABSENT	0	0	0	0	ABSENT	0	0	0	0	ABSENT	0	0	0	0	ABSENT	0	0	0	0	ABSENT	0	1	1	1	PRESENT	0	ABSENT	0	0	0	0	ABSENT	1	0	0	0	ABSENT	0	0	0	ABSENT	0	0	0	0
98	ERMGT746_2_Alphaproteobacteria_62_10_curated	1	1	PRESENT	0	0	0	0	ABSENT	1	1	1	0	PRESENT	1	1	1	1	PRESENT	0	0	0	0	ABSENT	1	0	0	0	ABSENT	0	ABSENT	0	0	0	0	ABSENT	0	0	0	0	ABSENT	0	0	0	ABSENT	0	0	0	0
99	ERMGT746_2_Ignavibacteriae_36_9_curated	0	0	ABSENT	0	0	0	0	ABSENT	0	1	1	1	ABSENT	0	0	1	0	ABSENT	0	0	0	0	ABSENT	0	0	0	0	ABSENT	0	ABSENT	0	0	0	0	ABSENT	0	0	0	0	ABSENT	0	0	0	ABSENT	0	0	0	0
100	ERMGT746_2_Gammaproteobacteria_67_7_curated	0	0	ABSENT	0	0	0	0	ABSENT	0	0	0	0	ABSENT	0	0	0	0	ABSENT	0	0	0	0	ABSENT	0	0	0	0	ABSENT	0	ABSENT	0	0	0	0	ABSENT	0	0	0	0	ABSENT	0	0	0	ABSENT	0	0	0	0
101	ERMGT746_2_Alphaproteobacteria_65_8_curated	1	1	PRESENT	0	0	0	0	ABSENT	0	1	1	0	ABSENT	0	0	0	0	ABSENT	0	0	0	0	ABSENT	1	0	0	0	ABSENT	0	ABSENT	0	0	0	0	ABSENT	0	0	0	0	ABSENT	0	0	0	ABSENT	0	1	0	0
102	ERMGT746_2_Betaproteobacteria_68_10_curated	1	1	PRESENT	0	0	0	0	ABSENT	1	1	1	0	PRESENT	0	1	1	1	ABSENT	0	0	0	0	ABSENT	1	0	0	0	ABSENT	0	ABSENT	0	0	0	0	ABSENT	0	0	0	0	ABSENT	0	0	0	ABSENT	0	0	0	0
103	ERMGT746_2_Deltaproteobacteria_56_10_curated	0	0	ABSENT	0	0	0	0	ABSENT	1	1	1	1	PRESENT	0	0	0	0	ABSENT	0	0	0	0	ABSENT	1	0	0	0	ABSENT	0	ABSENT	0	0	0	0	ABSENT	0	0	0	0	ABSENT	0	0	0	ABSENT	0	0	0	0
104	ERMGT746_2_Deltaproteobacteria_64_16_curated	1	1	PRESENT	0	0	0	0	ABSENT	0	1	1	1	ABSENT	0	0	0	0	ABSENT	0	0	0	0	ABSENT	1	0	0	0	ABSENT	0	ABSENT	0	0	0	0	ABSENT	0	0	0	0	ABSENT	0	0	0	ABSENT	0	0	0	0
105	ERMGT746_2_Rokubacteria_69_6_curated	0	0	ABSENT	0	0	0	0	ABSENT	1	1	0	1	PRESENT	0	0	0	0	ABSENT	0	0	0	0	ABSENT	1	0	0	0	ABSENT	0	ABSENT	0	0	0	0	ABSENT	0	0	0	0	ABSENT	0	0	0	ABSENT	0	0	0	0
106	ERMGT769_2_Betaproteobacteria_68_11_curated	1	1	PRESENT	0	0	0	0	ABSENT	0	1	1	0	ABSENT	0	1	1	1	ABSENT	0	0	0	0	ABSENT	1	0	0	0	ABSENT	0	ABSENT	0	0	0	0	ABSENT	0	0	0	0	ABSENT	0	0	0	ABSENT	0	0	0	0
107	ERMGT800_2_Bacteroidetes_38_7_curated	1	1	PRESENT	0	0	0	0	ABSENT	0	1	1	0	ABSENT	0	0	1	0	ABSENT	0	0	0	0	ABSENT	1	0	0	0	ABSENT	0	ABSENT	0	0	0	0	ABSENT	0	0	0	0	ABSENT	0	0	0	ABSENT	0	0	0	0
108	ERMGT800_2_Bacteroidetes_41_6_curated	0	0	ABSENT	0	0	0	0	ABSENT	0	1	1	0	ABSENT	0	0	1	0	ABSENT	0	0	0	0	ABSENT	0	0	0	0	ABSENT	0	ABSENT	0	0	0	0	ABSENT	0	0	0	0	ABSENT	0	0	0	ABSENT	0	1	0	0
109	ERMGT800_2_Betaproteobacteria_63_9_curated	1	1	PRESENT	0	0	0	0	ABSENT	0	0	0	0	ABSENT	0	0	0	0	ABSENT	0	0	0	0	ABSENT	1	0	0	0	ABSENT	0	ABSENT	0	0	0	0	ABSENT	0	0	0	0	ABSENT	0	0	0	ABSENT	0	0	0	0
110	ERMGT800_2_Chloroflexi_48_8_curated	0	0	ABSENT	0	0	0	0	ABSENT	0	1	1	1	ABSENT	0	0	0	0	ABSENT	0	0	0	0	ABSENT	0	0	0	0	ABSENT	0	ABSENT	0	0	0	0	ABSENT	0	0	0	0	ABSENT	0	0	0	ABSENT	0	1	0	0
111	ERMGT800_2_Deltaproteobacteria_68_6_curated	1	0	POSSIBLE	0	0	0	0	ABSENT	0	0	0	1	ABSENT	0	0	0	0	ABSENT	0	0	0	0	ABSENT	1	0	0	0	ABSENT	0	ABSENT	0	0	0	0	ABSENT	0	0	0	0	ABSENT	0	0	0	ABSENT	0	0	0	0
112	ERMGT800_2_Gemmatimonadetes_69_9_curated	1	1	PRESENT	0	0	0	0	ABSENT	0	1	0	1	ABSENT	0	0	0	0	ABSENT	0	0	0	0	ABSENT	1	0	0	0	ABSENT	0	ABSENT	0	0	0	0	ABSENT	0	0	0	0	ABSENT	0	0	0	ABSENT	0	1	0	0
113	ERMGT800_2_Gemmatimonadetes_70_10_curated	1	1	PRESENT	0	0	0	0	ABSENT	0	1	1	1	ABSENT	0	0	0	0	ABSENT	0	0	0	0	ABSENT	1	0	0	0	ABSENT	0	ABSENT	0	0	0	0	ABSENT	0	0	0	0	ABSENT	0	0	0	ABSENT	0	1	0	0
114	ERMGT800_2_Nitrospirae_57_8_curated	1	0	POSSIBLE	0	0	0	0	ABSENT	0	0	0	0	ABSENT	0	0	0	0	ABSENT	0	0	0	0	ABSENT	1	0	0	0	ABSENT	0	ABSENT	0	0	0	0	ABSENT	0	0	0	0	ABSENT	0	0	0	ABSENT	0	0	0	0
115	ERMGT800_2_Planctomycetes_61_9_curated	1	1	PRESENT	0	0	0	0	ABSENT	0	1	1	1	ABSENT	0	0	0	0	ABSENT	0	0	0	0	ABSENT	1	0	0	0	ABSENT	0	ABSENT	0	0	0	0	ABSENT	0	0	0	0	ABSENT	0	0	0	ABSENT	0	0	0	0
116	ERMGT800_2_Betaproteobacteria_64_20_curated	1	1	PRESENT	0	0	0	0	ABSENT	0	1	0	0	ABSENT	0	0	0	0	ABSENT	0	0	0	0	ABSENT	1	0	0	0	ABSENT	0	ABSENT	0	0	0	0	ABSENT	0	0	0	0	ABSENT	0	0	0	ABSENT	0	1	0	0
117	ERMGT800_2_Betaproteobacteria_64_38_curated	1	1	PRESENT	0	0	0	0	ABSENT	0	1	0	0	ABSENT	1	1	1	1	PRESENT	0	0	0	0	ABSENT	1	0	0	0	ABSENT	0	ABSENT	0	0	0	0	ABSENT	0	0	0	0	ABSENT	0	0	0	ABSENT	0	1	0	0
118	ERMGT800_2_Verrrucomicrobia_60_7_curated	0	0	ABSENT	0	0	0	0	ABSENT	0	0	0	0	ABSENT	0	0	0	0	ABSENT	0	0	0	0	ABSENT	0	0	0	0	ABSENT	0	ABSENT	0	0	0	0	ABSENT	0	0	0	0	ABSENT	0	0	0	ABSENT	0	0	0	0
119	ERMGT814_2_Acidobacteria_58_7_curated	0	0	ABSENT	0	0	0	0	ABSENT	1	1	1	1	PRESENT	0	0	0	0	ABSENT	0	0	0	0	ABSENT	1	0	0	0	ABSENT	0	ABSENT	0	0	0	0	ABSENT	0	0	0	0	ABSENT	0	0	0	ABSENT	0	1	0	0
120	ERMGT814_2_Betaproteobacteria_66_9_curated	1	1	PRESENT	0	0	0	0	ABSENT	1	0	1	0	ABSENT	0	0	0	0	ABSENT	0	0	0	0	ABSENT	1	0	0	0	ABSENT	0	ABSENT	0	0	0	0	ABSENT	0	0	0	0	ABSENT	0	0	0	ABSENT	0	0	0	0
121	ERMGT828_2_Verrucomicrobia_58_14_curated	0	0	ABSENT	0	0	0	0	ABSENT	0	0	1	1	ABSENT	0	0	0	0	ABSENT	0	0	0	0	ABSENT	0	0	0	0	ABSENT	0	ABSENT	0	0	0	0	ABSENT	0	0	0	0	ABSENT	0	1	1	PRESENT	0	0	0	0
122	ERMGT828_2_Betaproteobacteria_63_8_curated	1	1	PRESENT	0	0	0	0	ABSENT	1	1	1	0	PRESENT	0	0	0	0	ABSENT	0	0	0	0	ABSENT	1	0	0	0	ABSENT	0	ABSENT	0	0	0	0	ABSENT	0	0	0	0	ABSENT	0	0	0	ABSENT	0	0	0	0
123	ERMGT828_2_Candidatus_Doudnabacteria_43_27	0	0	ABSENT	1	1	0	1	PRESENT	0	0	0	0	ABSENT	0	0	0	0	ABSENT	0	0	0	0	ABSENT	1	0	0	0	ABSENT	0	ABSENT	0	0	0	0	ABSENT	0	0	0	0	ABSENT	0	0	0	ABSENT	0	0	0	0
124	ERMGT842_2_Betaproteobacteria_65_8_curated	1	1	PRESENT	0	0	0	0	ABSENT	0	1	1	0	ABSENT	0	0	0	0	ABSENT	0	0	0	0	ABSENT	1	0	0	0	ABSENT	0	ABSENT	0	0	0	0	ABSENT	0	0	0	0	ABSENT	0	0	0	ABSENT	0	0	0	0
125	ERMLT100_2_Betaproteobacteria_65_7_curated	1	0	POSSIBLE	0	0	0	0	ABSENT	0	0	1	0	ABSENT	0	0	1	0	ABSENT	0	0	0	0	ABSENT	1	0	0	0	ABSENT	0	ABSENT	0	0	0	0	ABSENT	0	0	0	0	ABSENT	0	0	0	ABSENT	0	0	0	0
126	ERMLT142_2_Betaproteobacteria_65_11_curated	1	0	POSSIBLE	0	0	0	0	ABSENT	0	0	0	0	ABSENT	0	0	0	0	ABSENT	0	0	0	0	ABSENT	1	0	0	0	ABSENT	0	ABSENT	0	0	0	0	ABSENT	0	0	0	0	ABSENT	0	0	0	ABSENT	0	0	0	0
127	ERMLT231_2_Verrucomicrobia_59_6_curated	0	0	ABSENT	0	0	0	0	ABSENT	0	0	1	1	ABSENT	0	0	1	0	ABSENT	0	0	0	0	ABSENT	0	0	0	0	ABSENT	0	ABSENT	0	0	0	0	ABSENT	0	0	0	0	ABSENT	0	0	0	ABSENT	0	0	0	0
128	ERMLT231_2_Candidatus_Latescibacteria_66_6_curated	0	0	ABSENT	0	0	0	0	ABSENT	0	0	0	0	ABSENT	0	0	0	0	ABSENT	0	0	0	0	ABSENT	0	0	0	0	ABSENT	0	ABSENT	0	0	0	0	ABSENT	0	0	0	0	ABSENT	0	0	0	ABSENT	0	0	0	0
129	ERMLT231_2_Chloroflexi_49_9_2_curated	1	1	PRESENT	0	0	0	0	ABSENT	0	1	0	0	ABSENT	0	0	0	0	ABSENT	0	0	0	0	ABSENT	1	0	0	0	ABSENT	0	ABSENT	0	0	0	0	ABSENT	0	0	0	0	ABSENT	0	0	0	ABSENT	0	1	0	0
130	ERMLT231_2_Chloroflexi_50_12_curated	0	0	ABSENT	0	0	0	0	ABSENT	0	1	0	0	ABSENT	0	0	0	0	ABSENT	0	0	0	0	ABSENT	0	0	0	0	ABSENT	0	ABSENT	0	0	0	0	ABSENT	0	0	0	0	ABSENT	0	0	0	ABSENT	0	1	0	0
131	ERMLT231_2_Ignavibacteriae_36_9_curated	0	0	ABSENT	0	0	0	0	ABSENT	0	1	0	0	ABSENT	0	0	0	0	ABSENT	0	0	0	0	ABSENT	0	0	0	0	ABSENT	0	ABSENT	0	0	0	0	ABSENT	0	0	0	0	ABSENT	0	0	0	ABSENT	0	0	0	0
132	ERMLT231_2_Nitrospirae_58_5_curated	0	0	ABSENT	0	0	0	0	ABSENT	0	0	0	0	ABSENT	0	0	0	0	ABSENT	0	0	0	0	ABSENT	0	0	0	0	ABSENT	0	ABSENT	0	0	0	0	ABSENT	0	0	0	0	ABSENT	0	0	0	ABSENT	0	0	0	0
133	ERMLT231_2_Betaproteobacteria_68_9_curated	1	1	PRESENT	0	0	0	0	ABSENT	0	1	1	0	ABSENT	0	0	0	0	ABSENT	0	0	0	0	ABSENT	1	0	0	0	ABSENT	0	ABSENT	0	0	0	0	ABSENT	0	0	0	0	ABSENT	0	0	0	ABSENT	0	0	0	0
134	ERMLT262_2_Chloroflexi_49_7_curated	1	1	PRESENT	0	0	0	0	ABSENT	0	1	0	0	ABSENT	0	0	0	0	ABSENT	0	0	0	0	ABSENT	1	0	0	0	ABSENT	0	ABSENT	0	0	0	0	ABSENT	0	0	0	0	ABSENT	0	0	0	ABSENT	0	1	0	0
135	ERMLT262_2_Betaproteobacteria_66_9_curated	1	1	PRESENT	0	0	0	0	ABSENT	0	0	1	0	ABSENT	0	0	0	0	ABSENT	0	0	0	0	ABSENT	1	0	0	0	ABSENT	0	ABSENT	0	0	0	0	ABSENT	0	0	0	0	ABSENT	0	0	0	ABSENT	0	0	0	0
136	ERMLT262_2_Thaumarchaeota_34_5_curated	0	0	ABSENT	0	0	0	0	ABSENT	0	0	0	0	ABSENT	0	0	0	0	ABSENT	0	0	0	0	ABSENT	0	0	0	0	ABSENT	0	ABSENT	0	0	0	0	ABSENT	0	0	1	0	ABSENT	0	0	0	ABSENT	0	0	0	0
137	ERMLT300_2_Ignavibacteriae_36_6_curated	0	0	ABSENT	0	0	0	0	ABSENT	0	0	1	1	ABSENT	0	0	0	0	ABSENT	0	0	0	0	ABSENT	0	0	0	0	ABSENT	0	ABSENT	0	0	0	0	ABSENT	0	0	0	0	ABSENT	0	0	0	ABSENT	0	0	0	0
138	ERMLT300_2_Betaproteobacteria_64_11_curated	1	1	PRESENT	0	0	0	0	ABSENT	1	1	1	0	PRESENT	0	1	1	1	ABSENT	0	0	0	0	ABSENT	1	0	0	0	ABSENT	0	ABSENT	0	0	0	0	ABSENT	0	0	0	0	ABSENT	0	0	0	ABSENT	0	0	0	0
139	ERMLT333_2_NC10_61_9_curated	0	0	ABSENT	0	0	0	0	ABSENT	0	0	0	0	ABSENT	0	0	0	0	ABSENT	0	0	0	0	ABSENT	0	0	0	0	ABSENT	0	ABSENT	0	0	0	0	ABSENT	0	0	0	0	ABSENT	0	0	0	ABSENT	0	0	0	0
140	ERMLT333_2_Deltaproteobacteria_65_14_curated	1	1	PRESENT	0	0	0	0	ABSENT	0	0	0	0	ABSENT	0	0	0	0	ABSENT	0	0	0	0	ABSENT	1	0	0	0	ABSENT	0	ABSENT	0	0	0	0	ABSENT	0	0	0	0	ABSENT	0	0	0	ABSENT	0	0	0	0
141	ERMLT366_2_Betaproteobacteria_65_7_curated	0	0	ABSENT	0	0	0	0	ABSENT	0	0	1	0	ABSENT	0	1	1	1	ABSENT	0	0	0	0	ABSENT	0	0	0	0	ABSENT	0	ABSENT	0	0	0	0	ABSENT	0	0	0	0	ABSENT	0	0	0	ABSENT	0	0	0	0
142	ERMLT366_2_NC10_62_11_curated	0	0	ABSENT	0	0	0	0	ABSENT	0	1	0	1	ABSENT	0	0	0	0	ABSENT	0	0	0	0	ABSENT	0	0	0	0	ABSENT	0	ABSENT	0	0	0	0	ABSENT	0	0	0	0	ABSENT	0	0	0	ABSENT	0	0	0	0
143	ERMLT366_2_Nitrospirae_55_6_curated	0	0	ABSENT	0	0	0	0	ABSENT	0	1	1	1	ABSENT	0	0	0	0	ABSENT	0	0	0	0	ABSENT	0	0	1	1	POSSIBLE	0	ABSENT	0	0	0	0	ABSENT	0	0	0	0	ABSENT	0	0	0	ABSENT	0	0	0	0
144	ERMLT366_2_Nitrospirae_56_6_curated	0	0	ABSENT	0	0	0	0	ABSENT	0	0	0	0	ABSENT	0	0	0	0	ABSENT	0	0	0	0	ABSENT	0	0	0	0	ABSENT	0	ABSENT	0	0	0	0	ABSENT	0	0	0	0	ABSENT	0	0	0	ABSENT	0	0	0	0
145	ERMLT366_2_Betaproteobacteria_64_8_curated	1	1	PRESENT	0	0	0	0	ABSENT	0	1	1	0	ABSENT	1	0	0	0	ABSENT	0	0	0	0	ABSENT	1	0	0	0	ABSENT	0	ABSENT	0	0	0	0	ABSENT	0	0	0	0	ABSENT	0	0	0	ABSENT	0	1	0	0
146	ERMLT366_2_Deltaproteobacteria_66_14_curated	1	1	PRESENT	0	0	0	0	ABSENT	1	1	1	0	PRESENT	0	0	1	0	ABSENT	0	0	0	0	ABSENT	1	0	0	0	ABSENT	0	ABSENT	0	0	0	0	ABSENT	0	0	0	0	ABSENT	0	0	0	ABSENT	0	0	0	0
147	ERMLT366_2_Rokubacteria_69_8_curated	1	0	POSSIBLE	0	0	0	0	ABSENT	0	1	0	0	ABSENT	0	0	0	0	ABSENT	0	0	0	0	ABSENT	1	0	0	0	ABSENT	0	ABSENT	0	0	0	0	ABSENT	0	0	0	0	ABSENT	0	0	0	ABSENT	0	0	0	0
148	ERMLT400_2_Verrucomicrobia_58_6_curated	0	0	ABSENT	0	0	0	0	ABSENT	0	0	1	1	ABSENT	0	0	0	0	ABSENT	0	0	0	0	ABSENT	0	0	0	0	ABSENT	0	ABSENT	0	0	0	0	ABSENT	0	0	0	0	ABSENT	0	0	0	ABSENT	0	1	0	0
149	ERMLT433_2_Betaproteobacteria_66_12_curated	1	1	PRESENT	0	0	0	0	ABSENT	0	0	0	0	ABSENT	1	1	0	1	PRESENT	0	0	0	0	ABSENT	1	0	0	0	ABSENT	0	ABSENT	0	0	0	0	ABSENT	0	0	0	0	ABSENT	0	0	0	ABSENT	0	0	0	0
150	ERMLT433_2_Ignavibacteriae_36_8_curated	0	0	ABSENT	0	0	0	0	ABSENT	0	1	0	1	ABSENT	0	0	0	0	ABSENT	0	0	0	0	ABSENT	0	0	0	0	ABSENT	0	ABSENT	0	0	0	0	ABSENT	0	0	0	0	ABSENT	0	0	0	ABSENT	0	0	0	0
151	ERMLT433_2_Deltaproteobacteria_65_11_curated	1	1	PRESENT	0	0	0	0	ABSENT	0	1	1	1	ABSENT	0	0	0	0	ABSENT	0	0	0	0	ABSENT	1	0	0	0	ABSENT	0	ABSENT	0	0	0	0	ABSENT	0	0	0	0	ABSENT	0	0	0	ABSENT	0	0	0	0
152	ERMLT466_2_Betaproteobacteria_65_21_curated	1	1	PRESENT	0	0	0	0	ABSENT	0	1	1	0	ABSENT	1	1	1	1	PRESENT	0	0	0	0	ABSENT	1	0	0	0	ABSENT	0	ABSENT	0	0	0	0	ABSENT	0	0	0	0	ABSENT	0	0	0	ABSENT	0	0	0	0
153	ERMLT466_2_Ignavibacteriae_36_8_curated	0	0	ABSENT	0	0	0	0	ABSENT	0	1	0	1	ABSENT	0	0	1	0	ABSENT	0	0	0	0	ABSENT	0	0	0	0	ABSENT	0	ABSENT	0	0	0	0	ABSENT	0	0	0	0	ABSENT	0	0	0	ABSENT	0	0	0	0
154	ERMLT499_2_Betaproteobacteria_66_11_curated	1	1	PRESENT	0	0	0	0	ABSENT	0	0	0	0	ABSENT	0	0	0	0	ABSENT	0	0	0	0	ABSENT	1	0	0	0	ABSENT	0	ABSENT	0	0	0	0	ABSENT	0	0	0	0	ABSENT	0	0	0	ABSENT	0	0	0	0
155	ERMLT499_2_Betaproteobacteria_68_9_curated	1	1	PRESENT	0	0	0	0	ABSENT	0	1	1	0	ABSENT	0	0	0	0	ABSENT	0	0	0	0	ABSENT	1	0	0	0	ABSENT	0	ABSENT	0	0	0	0	ABSENT	0	0	0	0	ABSENT	0	0	0	ABSENT	0	1	0	0
156	ERMLT530_2_Betaproteobacteria_64_10_curated	1	1	PRESENT	0	0	0	0	ABSENT	0	1	1	0	ABSENT	0	0	1	1	ABSENT	0	0	0	0	ABSENT	1	0	0	0	ABSENT	0	ABSENT	0	0	0	0	ABSENT	0	0	0	0	ABSENT	0	0	0	ABSENT	0	0	0	0
157	ERMLT560_2_Betaproteobacteria_64_11_curated	1	1	PRESENT	0	0	0	0	ABSENT	0	1	1	0	ABSENT	0	0	0	0	ABSENT	0	0	0	0	ABSENT	1	0	0	0	ABSENT	0	ABSENT	0	0	0	0	ABSENT	0	0	0	0	ABSENT	0	0	0	ABSENT	0	0	0	0
158	ERMLT600_2_Betaproteobacteria_66_7_curated	1	1	PRESENT	0	0	0	0	ABSENT	1	1	0	0	POSSIBLE	0	0	0	0	ABSENT	0	0	0	0	ABSENT	1	0	0	0	ABSENT	0	ABSENT	0	0	0	0	ABSENT	0	0	0	0	ABSENT	0	0	0	ABSENT	0	0	0	0
159	ERMLT700_Acidobacteria_63_19_curated	1	0	POSSIBLE	0	0	0	0	ABSENT	0	1	1	1	ABSENT	0	0	1	0	ABSENT	0	0	0	0	ABSENT	1	0	0	0	ABSENT	0	ABSENT	0	0	0	0	ABSENT	0	0	0	0	ABSENT	0	0	0	ABSENT	0	0	0	0
160	ERMLT700_Candidatus_Kryptonia_related_53_6_curated	0	0	ABSENT	0	0	0	0	ABSENT	0	1	1	1	ABSENT	0	0	0	0	ABSENT	0	0	0	0	ABSENT	0	0	0	0	ABSENT	0	ABSENT	0	0	0	0	ABSENT	0	0	0	0	ABSENT	0	0	0	ABSENT	0	0	0	0
161	ERMLT700_Planctomycetes_60_7_curated	0	0	ABSENT	0	0	0	0	ABSENT	0	0	1	1	ABSENT	0	0	1	0	ABSENT	0	0	0	0	ABSENT	0	0	0	0	ABSENT	0	ABSENT	0	0	0	0	ABSENT	0	0	0	0	ABSENT	0	0	0	ABSENT	0	0	0	0
162	ERMLT700_Bacteroidetes_40_7_curated	0	0	ABSENT	0	0	0	0	ABSENT	0	1	1	0	ABSENT	0	0	1	0	ABSENT	0	0	0	0	ABSENT	0	0	0	0	ABSENT	0	ABSENT	0	0	0	0	ABSENT	0	0	0	0	ABSENT	0	0	0	ABSENT	0	0	0	0
163	ERMLT700_Deltaproteobacteria_57_7_curated	0	0	ABSENT	0	0	0	0	ABSENT	0	1	1	1	ABSENT	0	0	0	0	ABSENT	0	0	0	0	ABSENT	0	0	0	0	ABSENT	0	ABSENT	0	0	0	0	ABSENT	0	0	0	0	ABSENT	0	0	0	ABSENT	0	0	0	0
164	ERMLT700_Planctomycetes_63_6_curated	0	0	ABSENT	0	0	0	0	ABSENT	1	1	0	0	POSSIBLE	0	0	0	0	ABSENT	0	0	0	0	ABSENT	1	0	0	0	ABSENT	0	ABSENT	0	0	0	0	ABSENT	0	0	0	0	ABSENT	0	0	0	ABSENT	0	0	0	0
165	ERMLT700_Betaproteobacteria_65_16_curated	1	1	PRESENT	0	0	0	0	ABSENT	0	1	1	0	ABSENT	0	0	0	0	ABSENT	0	0	0	0	ABSENT	1	0	0	0	ABSENT	0	ABSENT	0	0	0	0	ABSENT	0	0	0	0	ABSENT	0	0	0	ABSENT	0	1	0	0
166	ERMLT760_2_Gemmatimonadetes_69_9_curated	0	0	ABSENT	0	0	0	0	ABSENT	1	1	1	1	PRESENT	0	0	1	0	ABSENT	0	0	0	0	ABSENT	1	0	0	0	ABSENT	0	ABSENT	0	0	0	0	ABSENT	0	0	0	0	ABSENT	0	0	0	ABSENT	0	0	0	0
167	ERMLT800_2_Bacteroidetes_35_7_curated	0	0	ABSENT	0	0	0	0	ABSENT	0	1	1	0	ABSENT	0	0	1	0	ABSENT	0	0	0	0	ABSENT	0	0	0	0	ABSENT	0	ABSENT	0	0	0	0	ABSENT	0	0	0	0	ABSENT	0	0	0	ABSENT	0	1	0	0
168	ERMLT800_2_Betaproteobacteria_68_12_curated	1	1	PRESENT	0	0	0	0	ABSENT	0	1	0	0	ABSENT	1	1	1	1	PRESENT	0	0	0	0	ABSENT	1	0	0	0	ABSENT	0	ABSENT	0	0	0	0	ABSENT	0	0	0	0	ABSENT	0	0	0	ABSENT	0	0	1	0
169	ERMLT830_2_Betaproteobacteria_64_11_curated	1	1	PRESENT	0	0	0	0	ABSENT	0	1	1	0	ABSENT	0	0	1	1	ABSENT	0	0	0	0	ABSENT	1	0	0	0	ABSENT	0	ABSENT	0	0	0	0	ABSENT	0	0	0	0	ABSENT	0	0	0	ABSENT	0	0	0	0
170	ERMLT830_2_Betaproteobacteria_66_12_curated	1	1	PRESENT	0	0	0	0	ABSENT	1	1	1	0	PRESENT	1	1	1	1	PRESENT	0	0	0	0	ABSENT	1	0	0	0	ABSENT	0	ABSENT	0	0	0	0	ABSENT	0	0	0	0	ABSENT	0	0	0	ABSENT	0	0	0	0
171	ERMLT830_2_Betaproteobacteria_69_9_curated	1	1	PRESENT	0	0	0	0	ABSENT	0	1	1	0	ABSENT	1	1	1	1	PRESENT	0	0	0	0	ABSENT	1	0	0	0	ABSENT	0	ABSENT	0	0	0	0	ABSENT	0	0	0	0	ABSENT	0	0	0	ABSENT	0	0	1	0
172	ERMLT860_2_Betaproteobacteria_65_17_curated	1	1	PRESENT	0	0	0	0	ABSENT	1	1	1	0	PRESENT	0	1	1	1	ABSENT	0	0	0	0	ABSENT	1	0	0	0	ABSENT	0	ABSENT	0	0	0	0	ABSENT	0	0	0	0	ABSENT	0	0	0	ABSENT	0	0	0	0
173	ERMLT860_2_Chloroflexi_49_8_curated	0	0	ABSENT	0	0	0	0	ABSENT	0	1	0	0	ABSENT	0	0	0	0	ABSENT	0	0	0	0	ABSENT	0	0	0	0	ABSENT	0	ABSENT	0	0	0	0	ABSENT	0	0	0	0	ABSENT	0	0	0	ABSENT	0	1	0	0
174	ERMLT860_2_Ignavibacteriae_36_6_curated	0	0	ABSENT	0	0	0	0	ABSENT	0	0	1	0	ABSENT	0	0	0	0	ABSENT	0	0	0	0	ABSENT	0	0	0	0	ABSENT	0	ABSENT	0	0	0	0	ABSENT	0	0	0	0	ABSENT	0	0	0	ABSENT	0	0	0	0
175	ERMLT890_Acidobacteria_71_7_curated	0	0	ABSENT	0	0	0	0	ABSENT	0	1	1	1	ABSENT	0	0	0	0	ABSENT	0	0	0	0	ABSENT	0	0	0	0	ABSENT	0	ABSENT	0	0	0	0	ABSENT	0	0	0	0	ABSENT	0	0	0	ABSENT	0	0	0	0
176	ERMLT890_Chloroflexi_63_13_curated	0	0	ABSENT	0	0	0	0	ABSENT	1	1	1	1	PRESENT	0	0	0	0	ABSENT	0	0	0	0	ABSENT	1	0	0	0	ABSENT	0	ABSENT	0	0	0	0	ABSENT	0	0	0	0	ABSENT	0	0	0	ABSENT	0	0	0	0
177	ERMLT890_Zixibacteria_63_7_curated	1	1	PRESENT	0	0	0	0	ABSENT	0	0	1	1	ABSENT	0	0	0	0	ABSENT	0	0	0	0	ABSENT	1	0	0	0	ABSENT	0	ABSENT	0	0	0	0	ABSENT	0	0	0	0	ABSENT	0	1	1	PRESENT	0	0	0	0
178	ERMLT890_Deltaproteobacteria_55_11_curated	0	0	ABSENT	0	0	0	0	ABSENT	1	1	1	1	PRESENT	0	0	0	0	ABSENT	0	0	0	0	ABSENT	1	0	0	0	ABSENT	0	ABSENT	0	0	0	0	ABSENT	0	0	0	0	ABSENT	0	0	0	ABSENT	0	0	0	0
179	ERMLT890_Deltaproteobacteria_56_8_curated	0	0	ABSENT	0	0	0	0	ABSENT	1	1	1	1	PRESENT	0	0	0	0	ABSENT	0	0	0	0	ABSENT	1	0	0	0	ABSENT	0	ABSENT	0	0	0	0	ABSENT	0	0	0	0	ABSENT	0	0	0	ABSENT	0	0	0	0
180	ERMZT100_Candidatus_Latescibacteria_63_15_curated	0	0	ABSENT	0	0	0	0	ABSENT	0	1	0	1	ABSENT	0	0	0	0	ABSENT	0	0	0	0	ABSENT	0	0	0	0	ABSENT	0	ABSENT	0	0	0	0	ABSENT	0	0	0	0	ABSENT	0	0	0	ABSENT	0	0	0	0
181	ERMZT100_Betaproteobacteria_64_15_curated	1	1	PRESENT	0	0	0	0	ABSENT	1	1	1	0	PRESENT	1	1	1	1	PRESENT	0	0	0	0	ABSENT	1	0	0	0	ABSENT	0	ABSENT	0	0	0	0	ABSENT	0	0	0	0	ABSENT	0	0	0	ABSENT	0	0	0	0
182	ERMZT100_Deltaproteobacteria_56_16_curated	0	0	ABSENT	0	0	0	0	ABSENT	1	1	1	1	PRESENT	0	0	0	0	ABSENT	0	0	0	0	ABSENT	1	0	0	0	ABSENT	0	ABSENT	0	0	0	0	ABSENT	0	0	0	0	ABSENT	0	1	1	PRESENT	0	0	0	0
183	ERMZT100_Gammaproteobacteria_65_17_curated	0	0	ABSENT	0	0	0	0	ABSENT	1	1	1	0	PRESENT	0	0	1	0	ABSENT	0	0	0	0	ABSENT	1	0	0	0	ABSENT	0	ABSENT	0	0	0	0	ABSENT	0	0	0	0	ABSENT	0	0	0	ABSENT	0	0	0	0
184	ERMZT100_Betaproteobacteria_63_14_curated	0	0	ABSENT	0	0	0	0	ABSENT	1	1	1	0	PRESENT	0	0	0	0	ABSENT	0	0	0	0	ABSENT	1	0	0	0	ABSENT	0	ABSENT	0	0	0	0	ABSENT	0	0	0	0	ABSENT	0	0	0	ABSENT	0	0	0	0
185	ERMZT166_2_Acidobacteria_68_9_curated	0	0	ABSENT	0	0	0	0	ABSENT	0	1	1	1	ABSENT	0	0	0	0	ABSENT	0	0	0	0	ABSENT	0	0	0	0	ABSENT	0	ABSENT	0	0	0	0	ABSENT	0	0	0	0	ABSENT	0	0	0	ABSENT	0	0	0	0
186	ERMZT166_2_Betaproteobacteria_67_12_curated	1	0	POSSIBLE	0	0	0	0	ABSENT	1	0	0	0	ABSENT	1	1	0	0	POSSIBLE	0	0	0	0	ABSENT	1	0	0	0	ABSENT	0	ABSENT	0	0	0	0	ABSENT	0	0	0	0	ABSENT	0	0	0	ABSENT	0	1	0	0
187	ERMZT166_2_Betaproteobacteria_65_17_curated	1	1	PRESENT	0	0	0	0	ABSENT	0	1	1	0	ABSENT	0	0	0	0	ABSENT	0	0	0	0	ABSENT	1	0	0	0	ABSENT	0	ABSENT	0	0	0	0	ABSENT	0	0	0	0	ABSENT	0	0	0	ABSENT	0	0	0	0
188	ERMZT366_2_Betaproteobacteria_67_12_curated	0	0	ABSENT	0	0	0	0	ABSENT	0	0	0	0	ABSENT	0	1	1	0	ABSENT	0	0	0	0	ABSENT	0	0	0	0	ABSENT	0	ABSENT	0	0	0	0	ABSENT	0	0	0	0	ABSENT	0	0	0	ABSENT	0	1	0	0
189	ERMZT400_2_Acidobacteria_67_10_curated	1	0	POSSIBLE	0	0	0	0	ABSENT	0	1	1	1	ABSENT	0	0	1	0	ABSENT	0	0	0	0	ABSENT	1	0	0	0	ABSENT	0	ABSENT	0	0	0	0	ABSENT	0	0	0	0	ABSENT	0	0	0	ABSENT	0	0	0	0
190	ERMZT400_2_Betaproteobacteria_65_15_curated	1	1	PRESENT	0	0	0	0	ABSENT	0	0	0	0	ABSENT	0	0	0	0	ABSENT	0	0	0	0	ABSENT	1	0	0	0	ABSENT	0	ABSENT	0	0	0	0	ABSENT	0	0	0	0	ABSENT	0	0	0	ABSENT	0	0	0	0
191	ERMZT423_2_Gemmatimonadetes_66_12_curated	1	1	PRESENT	0	0	0	0	ABSENT	1	1	1	1	PRESENT	0	0	0	0	ABSENT	0	0	0	0	ABSENT	1	0	0	0	ABSENT	0	ABSENT	0	0	0	0	ABSENT	0	0	0	0	ABSENT	0	0	0	ABSENT	0	1	0	0
192	ERMZT500_2_Betaproteobacteria_68_12_curated	1	1	PRESENT	0	0	0	0	ABSENT	0	0	0	0	ABSENT	0	0	0	0	ABSENT	0	0	0	0	ABSENT	1	0	0	0	ABSENT	0	ABSENT	0	0	0	0	ABSENT	0	0	0	0	ABSENT	0	0	0	ABSENT	0	1	0	0
193	ERMZT551_2_Deltaproteobacteria_66_8_curated	0	0	ABSENT	0	0	0	0	ABSENT	0	0	0	0	ABSENT	0	0	0	0	ABSENT	0	0	0	0	ABSENT	0	0	0	0	ABSENT	0	ABSENT	0	0	0	0	ABSENT	0	0	0	0	ABSENT	0	0	0	ABSENT	0	0	0	0
194	ERMZT551_2_Candidatus_Kryptonia_related_56_5_curated	1	1	PRESENT	0	0	0	0	ABSENT	0	0	0	0	ABSENT	0	0	0	0	ABSENT	0	0	0	0	ABSENT	1	0	0	0	ABSENT	0	ABSENT	0	0	0	0	ABSENT	0	0	0	0	ABSENT	0	0	0	ABSENT	0	0	0	0
195	ERMZT551_2_Candidatus_Harrisonbacteria_40_8_sub_curated	0	0	ABSENT	0	0	0	0	ABSENT	0	0	0	0	ABSENT	0	0	0	0	ABSENT	0	0	0	0	ABSENT	0	0	0	0	ABSENT	0	ABSENT	0	0	0	0	ABSENT	0	0	0	0	ABSENT	0	0	0	ABSENT	0	0	0	0
196	ERMZT600_2_Chloroflexi_63_7_curated	1	1	PRESENT	0	0	0	0	ABSENT	0	0	1	1	ABSENT	0	0	0	0	ABSENT	0	0	0	0	ABSENT	1	0	0	0	ABSENT	0	ABSENT	0	0	0	0	ABSENT	0	0	0	0	ABSENT	0	0	0	ABSENT	0	1	0	0
197	ERMZT600_2_Betaproteobacteria_64_14_curated	1	1	PRESENT	0	0	0	0	ABSENT	0	1	0	0	ABSENT	0	0	0	0	ABSENT	0	0	0	0	ABSENT	1	0	0	0	ABSENT	0	ABSENT	0	0	0	0	ABSENT	0	0	0	0	ABSENT	0	0	0	ABSENT	0	0	0	0
198	ERMZT600_2_Betaproteobacteria_65_8_curated	1	1	PRESENT	0	0	0	0	ABSENT	0	0	0	0	ABSENT	1	1	1	1	PRESENT	0	0	0	0	ABSENT	1	0	0	0	ABSENT	0	ABSENT	0	0	0	0	ABSENT	0	0	0	0	ABSENT	0	0	0	ABSENT	0	0	0	0
199	ERMZT600_2_Nitrospirae_57_6_sub_curated	1	0	POSSIBLE	0	0	0	0	ABSENT	0	0	0	0	ABSENT	0	0	0	0	ABSENT	0	0	0	0	ABSENT	1	0	0	0	ABSENT	0	ABSENT	0	0	0	0	ABSENT	0	0	0	0	ABSENT	0	0	0	ABSENT	0	0	0	0
200	ERMZT640_2_Acidobacteria_63_9_curated	0	0	ABSENT	0	0	0	0	ABSENT	1	1	1	1	PRESENT	0	0	0	0	ABSENT	0	0	0	0	ABSENT	1	0	0	0	ABSENT	0	ABSENT	0	0	0	0	ABSENT	0	0	0	0	ABSENT	0	0	0	ABSENT	0	0	0	0
201	ERMZT640_2_Betaproteobacteria_61_8_curated	1	0	POSSIBLE	0	0	0	0	ABSENT	0	1	1	0	ABSENT	0	0	1	1	ABSENT	0	0	0	0	ABSENT	1	0	0	0	ABSENT	0	ABSENT	0	0	0	0	ABSENT	0	0	0	0	ABSENT	0	0	0	ABSENT	0	0	0	0
202	ERMZT660_2_Betaproteobacteria_66_6_curated	1	1	PRESENT	0	0	0	0	ABSENT	0	1	0	0	ABSENT	1	1	1	0	PRESENT	0	0	0	0	ABSENT	1	0	0	0	ABSENT	0	ABSENT	0	0	0	0	ABSENT	0	0	0	0	ABSENT	0	0	0	ABSENT	0	0	1	0
203	ERMZT700_2_Acidobacteria_67_10_curated	0	0	ABSENT	0	0	0	0	ABSENT	0	1	1	1	ABSENT	0	0	0	0	ABSENT	0	0	0	0	ABSENT	0	0	0	0	ABSENT	0	ABSENT	0	0	0	0	ABSENT	0	0	0	0	ABSENT	0	0	0	ABSENT	0	0	0	0
204	ERMZT700_2_Alphaproteobacteria_62_10_curated	0	0	ABSENT	0	0	0	0	ABSENT	1	1	1	0	PRESENT	0	0	0	0	ABSENT	0	0	0	0	ABSENT	1	0	0	0	ABSENT	0	ABSENT	0	0	0	0	ABSENT	0	0	0	0	ABSENT	0	0	0	ABSENT	0	0	0	0
205	ERMZT700_2_Alphaproteobacteria_64_14_curated	1	1	PRESENT	0	0	0	0	ABSENT	1	1	1	0	PRESENT	0	0	1	0	ABSENT	0	0	0	0	ABSENT	1	0	0	0	ABSENT	0	ABSENT	0	0	0	0	ABSENT	0	0	0	0	ABSENT	0	0	0	ABSENT	0	0	0	0
206	ERMZT700_2_Acidobacteria_56_8_curated	0	0	ABSENT	0	0	0	0	ABSENT	0	1	1	1	ABSENT	0	0	0	0	ABSENT	0	0	0	0	ABSENT	0	0	0	0	ABSENT	0	ABSENT	0	0	0	0	ABSENT	0	0	0	0	ABSENT	0	0	0	ABSENT	0	0	0	0
207	ERMZT700_2_Acidobacteria_67_6_curated	1	1	PRESENT	0	0	0	0	ABSENT	0	0	1	1	ABSENT	0	0	0	0	ABSENT	0	0	0	0	ABSENT	1	0	0	0	ABSENT	0	ABSENT	0	0	0	0	ABSENT	0	0	0	0	ABSENT	0	0	0	ABSENT	0	0	0	0
208	ERMZT700_2_Acidobacteria_67_7_curated	0	0	ABSENT	0	0	0	0	ABSENT	1	1	1	1	PRESENT	0	0	0	0	ABSENT	0	0	0	0	ABSENT	1	0	0	0	ABSENT	0	ABSENT	0	0	0	0	ABSENT	0	0	0	0	ABSENT	0	0	0	ABSENT	0	0	0	0
209	ERMZT700_2_Chloroflexi_62_5_curated	0	0	ABSENT	0	0	0	0	ABSENT	1	1	1	1	PRESENT	0	0	0	0	ABSENT	0	0	0	0	ABSENT	1	0	0	0	ABSENT	0	ABSENT	0	0	0	0	ABSENT	0	0	0	0	ABSENT	0	0	0	ABSENT	0	0	0	0
210	ERMZT718_2_Candidatus_Eisenbacteria_related_67_6_curated	0	0	ABSENT	0	0	0	0	ABSENT	0	1	1	1	ABSENT	0	0	0	0	ABSENT	0	0	0	0	ABSENT	0	0	0	0	ABSENT	0	ABSENT	0	0	0	0	ABSENT	0	0	0	0	ABSENT	0	0	0	ABSENT	0	0	0	0
211	ERMZT718_2_Planctomycetes_72_5_curated	0	0	ABSENT	0	0	0	0	ABSENT	0	0	0	1	ABSENT	0	0	0	0	ABSENT	0	0	0	0	ABSENT	0	0	0	0	ABSENT	0	ABSENT	0	0	0	0	ABSENT	0	0	0	0	ABSENT	0	0	0	ABSENT	0	0	0	0
212	ERMZT718_2_Betaproteobacteria_61_11_curated	1	1	PRESENT	0	0	0	0	ABSENT	1	1	1	0	PRESENT	1	1	1	1	PRESENT	0	0	0	0	ABSENT	1	0	0	0	ABSENT	0	ABSENT	0	0	0	0	ABSENT	0	0	0	0	ABSENT	0	0	0	ABSENT	0	0	0	0
213	ERMZT718_2_Betaproteobacteria_66_16_curated	1	1	PRESENT	0	0	0	0	ABSENT	1	1	1	0	PRESENT	1	1	1	1	PRESENT	0	0	0	0	ABSENT	1	0	0	0	ABSENT	0	ABSENT	0	0	0	0	ABSENT	0	0	0	0	ABSENT	0	0	0	ABSENT	0	1	0	0
214	ERMZT736_2_Planctomycetes_60_9_curated	0	0	ABSENT	0	0	0	0	ABSENT	0	1	1	1	ABSENT	0	0	0	0	ABSENT	0	0	0	0	ABSENT	0	0	0	0	ABSENT	0	ABSENT	0	0	0	0	ABSENT	0	0	0	0	ABSENT	0	0	0	ABSENT	0	0	0	0
215	ERMZT736_2_Acidobacteria_69_10_curated	1	1	PRESENT	0	0	0	0	ABSENT	0	1	1	1	ABSENT	0	0	0	0	ABSENT	0	0	0	0	ABSENT	1	0	0	0	ABSENT	0	ABSENT	0	0	0	0	ABSENT	0	0	0	0	ABSENT	0	1	1	PRESENT	0	0	0	0
216	ERMZT736_2_Betaproteobacteria_61_7_curated	1	1	PRESENT	0	0	0	0	ABSENT	0	0	1	0	ABSENT	0	0	1	1	ABSENT	0	0	0	0	ABSENT	1	0	0	0	ABSENT	0	ABSENT	0	0	0	0	ABSENT	0	0	0	0	ABSENT	0	0	0	ABSENT	0	0	0	0
217	ERMZT736_2_Betaproteobacteria_67_14_curated	1	1	PRESENT	0	0	0	0	ABSENT	0	0	0	0	ABSENT	0	1	1	0	ABSENT	0	0	0	0	ABSENT	1	0	0	0	ABSENT	0	ABSENT	0	0	0	0	ABSENT	0	0	0	0	ABSENT	0	0	0	ABSENT	0	1	0	0
218	ERMZT736_2_Deltaproteobacteria_56_9_curated	1	1	PRESENT	0	0	0	0	ABSENT	0	1	0	0	ABSENT	0	0	0	0	ABSENT	0	0	0	0	ABSENT	1	0	0	0	ABSENT	0	ABSENT	0	0	0	0	ABSENT	0	0	0	0	ABSENT	0	0	0	ABSENT	0	0	0	0
219	ERMZT736_2_Deltaproteobacteria_66_11_curated	1	1	PRESENT	0	0	0	0	ABSENT	1	1	0	1	PRESENT	0	0	1	0	ABSENT	0	0	0	0	ABSENT	1	0	0	0	ABSENT	0	ABSENT	0	0	0	0	ABSENT	0	0	0	0	ABSENT	0	0	0	ABSENT	0	0	0	0
220	ERMZT736_2_Gemmatimonadetes_69_7_curated	0	0	ABSENT	0	0	0	0	ABSENT	1	1	0	1	PRESENT	0	0	0	0	ABSENT	0	0	0	0	ABSENT	1	0	0	0	ABSENT	0	ABSENT	0	0	0	0	ABSENT	0	0	0	0	ABSENT	0	0	0	ABSENT	0	1	0	0
221	ERMZT736_2_Gemmatimonadetes_65_7_curated	0	0	ABSENT	0	0	0	0	ABSENT	0	0	1	1	ABSENT	0	0	0	0	ABSENT	0	0	0	0	ABSENT	0	0	0	0	ABSENT	0	ABSENT	0	0	0	0	ABSENT	0	0	0	0	ABSENT	0	0	0	ABSENT	0	0	0	0
222	ERMZT736_2_Gammaproteobacteria_65_21_curated	0	0	ABSENT	0	0	0	0	ABSENT	1	1	1	0	PRESENT	0	0	1	0	ABSENT	0	0	0	0	ABSENT	1	0	0	0	ABSENT	0	ABSENT	0	0	0	0	ABSENT	0	0	0	0	ABSENT	0	0	0	ABSENT	0	1	0	0
223	ERMZT754_2_Candidatus_Pacearchaeota_37_7_curated	0	0	ABSENT	0	0	0	0	ABSENT	0	0	0	0	ABSENT	0	0	0	0	ABSENT	0	0	0	0	ABSENT	0	0	0	0	ABSENT	0	ABSENT	0	0	0	0	ABSENT	0	0	0	0	ABSENT	0	0	0	ABSENT	0	0	0	0
224	ERMZT800_2_Planctomycetes_61_11_curated	1	0	POSSIBLE	0	0	0	0	ABSENT	0	0	1	1	ABSENT	0	0	0	0	ABSENT	0	0	0	0	ABSENT	1	0	0	0	ABSENT	0	ABSENT	0	0	0	0	ABSENT	0	0	0	0	ABSENT	0	0	0	ABSENT	0	0	0	0
225	ERMZT800_2_Planctomycetes_74_6_curated	0	0	ABSENT	0	0	0	0	ABSENT	0	0	1	0	ABSENT	0	0	0	0	ABSENT	0	0	0	0	ABSENT	0	0	0	0	ABSENT	0	ABSENT	0	0	0	0	ABSENT	0	0	0	0	ABSENT	0	0	0	ABSENT	0	0	0	0
226	ERMZT800_2_Bacteroidetes_42_7_curated	0	0	ABSENT	0	0	0	0	ABSENT	0	1	1	0	ABSENT	0	0	0	0	ABSENT	0	0	0	0	ABSENT	0	0	0	0	ABSENT	0	ABSENT	0	0	0	0	ABSENT	0	0	0	0	ABSENT	0	0	0	ABSENT	0	0	0	0
227	ERMZT800_2_Betaproteobacteria_67_16_curated	1	1	PRESENT	0	0	0	0	ABSENT	1	1	1	0	PRESENT	1	1	1	0	PRESENT	0	0	0	0	ABSENT	1	0	0	0	ABSENT	0	ABSENT	0	0	0	0	ABSENT	0	0	0	0	ABSENT	0	0	0	ABSENT	0	1	0	0
228	ERMZT800_2_Planctomycetes_60_6_curated	1	1	PRESENT	0	0	0	0	ABSENT	0	1	1	1	ABSENT	0	0	0	0	ABSENT	0	0	0	0	ABSENT	1	0	0	0	ABSENT	0	ABSENT	0	0	0	0	ABSENT	0	0	0	0	ABSENT	0	0	0	ABSENT	0	0	0	0
229	ERMZT820_2_Verrucomicrobia_58_6_curated	0	0	ABSENT	0	0	0	0	ABSENT	0	0	1	1	ABSENT	0	0	0	0	ABSENT	0	0	0	0	ABSENT	0	0	0	0	ABSENT	0	ABSENT	0	0	0	0	ABSENT	0	0	0	0	ABSENT	0	0	0	ABSENT	0	0	0	0
230	ERMZT820_2_Planctomycetes_72_16_curated	1	1	PRESENT	0	0	0	0	ABSENT	0	1	1	1	ABSENT	0	0	0	0	ABSENT	0	0	0	0	ABSENT	1	0	0	0	ABSENT	0	ABSENT	0	0	0	0	ABSENT	0	0	0	0	ABSENT	0	0	0	ABSENT	0	0	0	0
231	ERMZT820_2_Gemmatimonadetes_65_7_curated	0	0	ABSENT	0	0	0	0	ABSENT	1	0	1	1	ABSENT	0	0	0	0	ABSENT	0	0	0	0	ABSENT	0	0	0	0	ABSENT	0	ABSENT	0	0	0	0	ABSENT	0	0	0	0	ABSENT	0	0	0	ABSENT	0	0	0	0
232	ERMZT820_2_RIF_CHLX_70_6_curated	0	0	ABSENT	0	0	0	0	ABSENT	0	0	1	0	ABSENT	0	0	0	0	ABSENT	0	0	0	0	ABSENT	0	0	0	0	ABSENT	0	ABSENT	0	0	0	0	ABSENT	0	0	0	0	ABSENT	0	0	0	ABSENT	0	0	0	0
233	ERMZT820_2_Betaproteobacteria_66_22_curated	1	1	PRESENT	0	0	0	0	ABSENT	0	1	1	0	ABSENT	0	0	0	0	ABSENT	0	0	0	0	ABSENT	1	0	0	0	ABSENT	0	ABSENT	0	0	0	0	ABSENT	0	0	0	0	ABSENT	0	0	0	ABSENT	0	0	0	0
234	ERMZT840_2_Acidobacteria_58_8_curated	0	0	ABSENT	0	0	0	0	ABSENT	0	1	1	1	ABSENT	0	0	0	0	ABSENT	0	0	0	0	ABSENT	0	0	0	0	ABSENT	0	ABSENT	0	0	0	0	ABSENT	0	0	0	0	ABSENT	0	0	0	ABSENT	0	0	0	0
235	ERMZT840_2_Verrucomicrobia_60_6_curated	0	0	ABSENT	0	0	0	0	ABSENT	0	0	1	1	ABSENT	0	0	1	0	ABSENT	0	0	0	0	ABSENT	0	0	0	0	ABSENT	0	ABSENT	0	0	0	0	ABSENT	0	0	0	0	ABSENT	0	0	0	ABSENT	0	1	0	0
236	ERMZT840_2_Acidobacteria_67_13_curated	0	0	ABSENT	0	0	0	0	ABSENT	1	1	1	1	PRESENT	0	0	0	0	ABSENT	0	0	0	0	ABSENT	1	0	0	0	ABSENT	0	ABSENT	0	0	0	0	ABSENT	0	0	0	0	ABSENT	0	0	0	ABSENT	0	0	0	0
237	ERMZT840_2_Betaproteobacteria_61_7_curated	0	0	ABSENT	0	0	0	0	ABSENT	0	0	0	0	ABSENT	0	0	0	0	ABSENT	0	0	0	0	ABSENT	0	0	0	0	ABSENT	0	ABSENT	0	0	0	0	ABSENT	0	0	0	0	ABSENT	0	0	0	ABSENT	0	0	0	0
238	ERMZT840_2_Gemmatimonadetes_66_17_curated	1	1	PRESENT	0	0	0	0	ABSENT	1	1	1	1	PRESENT	0	0	0	0	ABSENT	0	0	0	0	ABSENT	1	0	0	0	ABSENT	0	ABSENT	0	0	0	0	ABSENT	0	0	0	0	ABSENT	0	0	0	ABSENT	0	1	0	0
239	ERMZT840_2_Deltaproteobacteria_70_7_curated	1	1	PRESENT	0	0	0	0	ABSENT	0	1	0	0	ABSENT	0	0	0	0	ABSENT	0	0	0	0	ABSENT	1	0	0	0	ABSENT	0	ABSENT	0	0	0	0	ABSENT	0	0	0	0	ABSENT	0	0	0	ABSENT	0	0	0	0
[truncated: 219 more columns]
