# Supplementary material for: Meanders as a scaling motif for understanding of floodplain soil microbiome and biogeochemical potential at the watershed scale
Source: Microbiome. 2021 May 22;9:121. doi: 10.1186/s40168-020-00957-z (PMC8141241; doi:10.1186/s40168-020-00957-z)
Supplement: Supplementary file 12 — Additional file 11: Table S8. Carbohydrate active enzymes (CAZys) in the glycosyl hydrolases (GH), carbohydrate esterases (CE), polysaccharide lyases (PL), and auxiliary activities (AA) classes detected among the 215 representative genomes (e- value cut-off 1e-20). [file 40168_2020_957_MOESM12_ESM.xlsx]

## Sheet: SuppTable 8
GENOME NAME	AA1	AA1_1	AA1_2	AA1_3	AA10	AA10+CBM12	AA10+CBM3+GH5_8	AA12	AA2	AA3	AA3_2	AA3+AA8	AA4	AA5	AA5_1	AA5_2	AA5_2+CBM32	AA5+CBM13	AA5+CBM42	AA5+CE3	AA6	AA7	AA8	AA9	CE0	CE0+CE1	CE0+CE4	CE1	CE1+CE1	CE1+CE1+CE1	CE1+GH10	CE1+GH13_36	CE10	CE10+GH43_9	CE11	CE12	CE12+CE8	CE12+GH28	CE12+GH43_5+PL22	CE13	CE14	CE14+GT2	CE15	CE16	CE2	CE3	CE3+CBM56	CE3+GH16	CE3+GH16+GH18+PL11
ERMGT100_2_Betaproteobacteria_67_10_curated									1	3			1												1								1		3											1
ERMGT100_2_Gemmatimonadetes_66_10_curated				1				2		7				2											4			4					2		5						4
ERMGT100_2_Gemmatimonadetes_66_6_curated								2		5																		3					4		7						3		2			2
ERMGT100_2_Candidatus_Taylorbacteria_40_5																																			1
ERMGT100_2_Alphaproteobacteria_62_8_curated									1	3	1										1														4
ERMGT100_2_Betaproteobacteria_64_9_curated	1							1	1	2	1		2															2					2		4	1										1
ERMGT100_2_Candidatus_Eisenbacteria_68_18_curated														2					1			1	1		1			3					3		10	1					4					3
ERMGT100_2_Candidatus_Eisenbacteria_72_6_curated																						2			2			2					2		6						4
ERMGT119_2_Acidobacteria_69_10_curated														3								2			3			2					2		10						6
ERMGT119_2_Betaproteobacteria_68_12_curated				1	1			2	1	3	1		1	2							1	1			1			1					4		6	1					1			1		2
ERMGT119_2_Betaproteobacteria_64_15_curated	1								1		1																	2							2	2										1
ERMGT138_2_Acidobacteria_67_7_curated	3								1					3		1			1			3			1			2					1		8						4					1
ERMGT138_2_Planctomycetes_72_7_curated										1			2	1											5			4					4		7	1					5	1				1
ERMGT138_2_Deltaprotoebacteria_72_7_curated									1				1															2							6
ERMGT138_2_Gemmatimonadetes_69_6_curated								1		1															1			1					2		2
ERMGT138_2_Gammaproteobacteria_64_6_curated	1				1			2	2	5	4		1			1	1			1	2	5			1			3					13		5	5					1		1
ERMGT138_2_Betaproteobacteria_61_8_curated								1	1	1	1										2	1			1			3					2		4	4					2			1		2
ERMGT138_2_Betaproteobacteria_64_8_curated										5			1								3	1						4					3		8											2
ERMGT138_2_Betaproteobacteria_67_10_curated										2											1												2		3	1										1
ERMGT138_2_Deltaproteobacteria_56_8_curated								2		3				1								1						2					3		9	1					1					1
ERMGT157_2_Ignavibacteria_related_47_5_curated	1							1																				2					3		3						1
ERMGT157_2_Betaproteobacteria_60_9_curated										2	1										2	1											1		6	1										2
ERMGT157_2_Deltaproteobacteria_54_7_curated								1	1																										7
ERMGT157_2_Deltaproteobacteria_71_7_curated										1																		3					1		3
ERMGT157_2_Candidatus_Magasanikbacteria_47_5
ERMGT157_2_Nitrospirae_50_7_curated			1										2								2	2			1										11
ERMGT157_2_Betaproteobacteria_61_8_curated	1							2	1	2	1		1								2							3					2		5									1		1
ERMGT157_2_Betaproteobacteria_53_8_curated								1													1														6
ERMGT157_2_Deltaproteobacteria_70_7_curated															1							1													12	1
ERMGT200_2_Betaproteobacteria_62_10_curated	1							1	2	1	1		1								1	1						1							7	2					1
ERMGT200_2_Gammaproteobacteria_68_9_curated																					1														4											1
ERMGT244_2_Betaproteobacteria_68_14_curated		1							1	2			1																				1		4	1										2
ERMGT266_2_Acidobacteria_56_14_curated	1									2												1			3			5					7		13	1					3
ERMGT300_2_Acidobacteria_67_9_curated								1		6												1			5			4					8		12	1				1	5	1
ERMGT319_2_Planctomycetes_72_6_curated			1						1							1							1		2			1					1		7						2
ERMGT357_2_Betaproteobacteria_59_6_curated																																			3
ERMGT357_2_Rokubacteria_69_10_curated																																			3	1					1
ERMGT400_2_Gammaproteobacteria_56_6_curated	1					1				1															2										4						1
ERMGT400_2_Deltaproteobacteria_67_11_curated																																			4	1					1
ERMGT400_2_Gammaproteobacteria_65_8_curated	1												1								1												1		5											2
ERMGT418_2_Betaproteobacteria_65_12_curated								1			1										2				1			3							2	3										2
ERMGT436_2_Deltaproteobacteria_54_11_curated	1								1				1								1														12											1
ERMGT436_2_Betaproteobacteria_68_12_curated										4	1										1							1					2		4											2
ERMGT436_2_Deltaproteobacteria_54_7_curated									1				1								2														9	1					1					2
ERMGT500_2_Acidobacteria_65_7_curated								2		3			3									3			2			7					9		8	2					3		1
ERMGT500_2_Bacteroidetes_40_6_curated										1												1						4					3		3	9					4		2
ERMGT500_2_Betaproteobacteria_65_14_curated								1													2							2					1		5	1										2
ERMGT500_2_Deltaproteobacteria_70_8_curated								1		3												1			1			2					2		9	1					4
ERMGT500_2_Candidatus_Eisenbacteria_70_7_curated																1			1			2			2			3					5		12	2					3
ERMGT513_2_Acidobacteria_59_6_curated								1	2	1												1						5					5		8	1					1		1			1
ERMGT513_2_Acidobacteria_64_12_curated	1							3		4			1												3			3					7		16	1					5		2			2
ERMGT513_2_Betaproteobacteria_66_12_curated								1	1		2		1																						3
ERMGT513_2_Rokubacteria_69_5_curated										1															1								3		7								1			1
ERMGT513_2_Alphaproteobacteria_62_7_curated	1		1					2	1	6		1									1	1			2			4					6		6	1					2					1
ERMGT513_2_Deltaproteobacteria_57_8_curated								1																	1										9
ERMGT526_2_Nitrospirae_57_9_curated																					1														4
ERMGT600_2_Acidobacteria_64_8_curated	1		1	1				2		6			1									2			2			8			1		13	1	13	2					3					1
ERMGT600_2_Betaproteobacteria_67_12_curated	1		1					1	4	2	1		1								1				1								2		2											1
ERMGT600_2_Zixibacteria_47_5_curated																1																			3
ERMGT600_2_Candidatus_Eisenbacteria_71_7_curated													1	2					1			1			2			3					2		9	2					5
ERMGT615_2_Betaproteobacteria_65_14_curated	1							2			2										1							3					3		5	3								1		2
ERMGT615_2_Thaumarchaeota_38_11_curated	2																				1
ERMGT630_2_Planctomycetes_71_7_curated	1								1	2				1								1			6			7					3		6	1					3					3
ERMGT630_2_Candidatus_Kryptonia_related_55_5_curated																												1										1			1
ERMGT630_2_Gemmatimonadetes_68_6_curated								1		1			1												2										8						3
ERMGT630_2_Betaproteobacteria_65_25_curated																						1													3
ERMGT642_2_Betaproteobacteria_67_12_curated													1
ERMGT642_2_Chloroflexi_47_7_curated	6							1					1																						1						1
ERMGT642_2_Gammaproteobacteria_67_8_curated								1	1				2								1	1						5					5		3								1
ERMGT700_2_Chloroflexi_49_8_curated	2			1					2	1			1									1		1				3					5		1	2				1	6
ERMGT700_2_Deltaproteobacteria_70_10_curated	1							1	1	5												2			1		1	8					8		13	2					3					3
ERMGT723_2_Betaproteobacteria_56_7_curated																																														1
ERMGT746_2_Alphaproteobacteria_62_10_curated										2																									4
ERMGT746_2_Ignavibacteriae_36_9_curated			1					1																	1			10					1		8						2			1
ERMGT746_2_Alphaproteobacteria_65_8_curated	1									2																							1		1	1
ERMGT746_2_Deltaproteobacteria_56_10_curated								2	2	4			2								2				1			2					7		12	2					1					1
ERMGT746_2_Rokubacteria_69_6_curated													1															1							5	1					2					1
ERMGT800_2_Bacteroidetes_38_7_curated								2		5			1			1						2			2			4					7		5	3					4		2		1
ERMGT800_2_Bacteroidetes_41_6_curated																												4					4		5	2					4		1
ERMGT800_2_Betaproteobacteria_63_9_curated										2			3								1	1						2					3		3	2					1
ERMGT800_2_Chloroflexi_48_8_curated										1												1			1			4					2		1	2					8
ERMGT800_2_Deltaproteobacteria_68_6_curated																																			4
ERMGT800_2_Gemmatimonadetes_69_9_curated								1		4				1											1			4				1	1		6	2					3
ERMGT800_2_Gemmatimonadetes_70_10_curated	2			1				1		2				3					1									4					1		7						4
ERMGT800_2_Nitrospirae_57_8_curated				1																	2				1			1							11						1
ERMGT800_2_Planctomycetes_61_9_curated									1	1			1	1							1				8			15	1				7		12						5		7			1
ERMGT800_2_Betaproteobacteria_64_20_curated	1							2		3	1		1									2			1			1					2		5	1					2					2
ERMGT800_2_Betaproteobacteria_64_38_curated								1		1	1		1								1	1			1			3					4		5						2			1		1
ERMGT800_2_Verrrucomicrobia_60_7_curated													1												1								2		3						1		3			1
ERMGT814_2_Acidobacteria_58_7_curated	1							2		3			1	2								1			4			13			1		12		13	3					3		4			1
ERMGT828_2_Verrucomicrobia_58_14_curated	1					1				1			2	1								3			5			11					7		10	2			1		3		6	1		7	1
ERMGT828_2_Betaproteobacteria_63_8_curated	1							3		2	1										3				1			2					3		6	1					1					2
ERMGT828_2_Candidatus_Doudnabacteria_43_27	1							1																											1
ERMLIBT27_16_10D_Oligoflexia_36_10_curated								1		1																		1							2					1
ERMLIBT45_16_1Da_Actinobacteria_69_9_curated	1									1											1	2						2					4		2	1					6
ERMLIBT47_16_10D_Acidobacteria_70_8_curated	2								1							1			1		1	3						6					4		17	1					1					1
ERMLIBT47_16_10D_Betaproteobacteria_65_7_curated	1							1	1	1	1										1							3							4	1										1
ERMLIBT47_16_10D_Betaproteobacteria_69_11_curated								1	1	2	2		3								2	2			1			3					3		5	1										2
ERMLIBT47_16_10D_Nitrospirae_57_7_curated																					1							1							9											1
ERMLIBT47_16_10D_Deltaproteobacteria_71_8_curated								1		6												3			1			3					9		12	2				1						1
ERMLIBT47_16_1Da_Betaproteobacteria_66_11_curated	1			1							1										1							1					2		6	1										2
ERMLIBT47_16_1Da_Betaproteobacteria_67_9_curated				1				2	1	6			1	1							2							3					4		8	1					1		1			1
ERMLIBT47_16_1Da_Nitrospirae_63_9_curated	1																					1			1			1					1		13						2					1
ERMLT231_16_1Da_Acidobacteria_70_6_curated										1																		1					1		4	1					2		1
ERMLT231_2_Verrucomicrobia_59_6_curated									2	1			1	2								1			7			9					6		4				1		3		9			4
ERMLT231_2_Candidatus_Latescibacteria_66_6_curated																					1	1			2			1					2		5						3
ERMLT231_2_Nitrospirae_58_5_curated													1															1							9
ERMLT231B_16_10D_Acidobacteria_65_8_curated	1							1		4												2			2			3					6		7						8		4			2
ERMLT231B_16_10D_Betaproteobacteria_64_9_curated	1									1	1		1																				1		3	1										1
ERMLT231B_16_10D_Chloroflexi_49_7_curated	3			1				2	1	1												3			3			6					4		1	3					10
ERMLT231B_16_10D_Chloroflexi_50_18_curated	1							1	1	2												2						2					4		1	3					7
ERMLT231B_16_10D_Nitrospirae_66_7_curated																																	1		5
ERMLT262_2_Chloroflexi_49_7_curated	2					1				2			1									5			2			5					1			4					8
ERMLT262_2_Betaproteobacteria_66_9_curated	1							2	1	1	1										2	1						2					2		6	1								1		2
ERMLT293_16_10D_Gammaproteobacteria_61_9_curated	1																				1				1										4											1
ERMLT293B_16_10D_Ignavibacteriae_33_7_curated								1	1				1															17					2		5	1					3
ERMLT333_16_10D_Thaumarchaeota_34_11_curated	1																				1
ERMLT333_2_Deltaproteobacteria_65_14_curated																												1							2
ERMLT366_16_10D_Chloroflexi_49_9_curated	3			1				1	2	1			1									5			1			6					4		2	4					10
ERMLT366_16_10D_NC10_62_10_curated										1			1															1							9
ERMLT366_2_Nitrospirae_55_6_curated													1																						9
ERMLT366_2_Nitrospirae_56_6_curated	1																																		8
ERMLT400_2_Verrucomicrobia_58_6_curated									2	1			2	2					1			1			6			13					8		5	1					3		7			5
ERMLT433_16_10D_Deltaprotebacteria_70_6_curated	1								1	6												2			1			1					6		8	2				1	1
ERMLT466_16_10D_Betaproteobacteria_68_12_curated				1					2	3	1		1								2	2											2		4											3
ERMLT466_16_10D_Deltaproteobacteria_66_13_curated									2																			1							8	1					3
ERMLT499_2_Betaproteobacteria_68_9_curated	1		1						1	1			1	1							2	1						1					1		2											1
ERMLT590_16_10D_Acidobacteria_57_6_curated																												2					5		5						3
ERMLT660_16_10D_Betaproteobacteria_63_11_curated	1							1	1	2	2										1				1			2					3		6	2								1		2
ERMLT660_16_10D_Betaproteobacteria_64_11_curated	1								1		1										1							2					2		6											2
ERMLT660_16_10D_Betaproteobacteria_65_9_curated								2	1	1	1		1	1							1	1						4					2		6	2					2			1		2
ERMLT660_2_16_10D_Gammaproteobacteria_60_8_curated									1																			1					1		3											1
ERMLT660_2_16_10D_Nitrospirae_56_7_curated																																			8	1
ERMLT700_Candidatus_Kryptonia_related_53_6_curated			1							1			1												1			3							4	1					2			1		1
ERMLT700_Planctomycetes_60_7_curated									1	2			2	1											7			8		1			16		8	1					6		8			1
ERMLT700_Bacteroidetes_40_7_curated								1		1			1															14					2		4	3					1				1	1
ERMLT700_Deltaproteobacteria_57_7_curated										3			1									1						1					2		7	1										1
ERMLT700_Planctomycetes_63_6_curated									1				1												3			7					11		6						4		6	2		3
ERMLT700_Betaproteobacteria_65_16_curated	1			1	1			2		9			1	2							3	1			1			5					10		7	1					2			1		2
ERMLT730_16_10D_Acidobacteria_56_9_curated								1		13				2							1	2			4			12					13		21						10		7		1	2
ERMLT730_16_10D_Planctomycetes_63_6_curated										2			1								1				7			8					10		7						5		7			2
ERMLT730_16_1Da_Deltaproteobacteria_57_9_curated									1	3			1																						6	1
ERMLT730_16_1Da_Gammaproteobacteria_64_10_curated								2		3			7								2	3			2			6					4		8	2							1			3
ERMLT730_16_1Da_Gemmatimonadetes_69_8_curated	1			1				2		1																		3							6						4					1
ERMLT730_16_1Da_Rokubacteria_71_9_curated													1												1										4						3					1
ERMLT760_16_10D_Acidobacteria_54_6_curated																						1						2					1		8		1				1
ERMLT760_16_10D_Planctomycetes_72_5_curated																									2			2					2		6						1					1
ERMLT760_16_10D_Betaproteobacteria_68_10_curated									1	1											1												1		3											3
ERMLT760_16_10D_NC10_65_6_curated	1							1	1	1			1												2										10						4
ERMLT760_16_10D_Rokubacteria_69_16_curated	1												2												1			1							9						2
ERMLT760_2_Gemmatimonadetes_69_9_curated										3												1			3			3					6		4						2
ERMLT790_16_10D_Betaproteobacteria_64_12_curated	1							1	1	2	2										3				1			2					2		4	2								1		2
ERMLT800_2_Bacteroidetes_35_7_curated									1																			6					1		4						3
ERMLT800_2_Betaproteobacteria_68_12_curated									1	3																		1					2		3											1
ERMLT860_16_10D_Betaproteobacteria_65_9_curated								1		1	1										4							1							2											1
ERMLT860_16_10D_Gammaproteobacteria_60_14_curated	2							1																	1								1		3
ERMLT860_16_10D_Gammaproteobacteria_60_6_curated														1							1	1						1							5											1
ERMLT860_16_10D_Acidobacteria_54_6_curated																									1			2					1		9						1
ERMLT860_2_Chloroflexi_49_8_curated	2																					3			1			3					3		1	1					6
ERMLT890_16_10D_Betaproteobacteria_66_8_curated	1								1	2	2										1							2					1		5								1			2
ERMLT890_Acidobacteria_71_7_curated										1																		4							4						1					1
ERMLT890_Chloroflexi_63_13_curated				1																		6						1					2		1	3					5
ERMLT890_Zixibacteria_63_7_curated								1														1			3			1					2		13						3
ERMLT890_Deltaproteobacteria_55_11_curated								2	2	4			2									3						1					5		14	2					1					1
ERMLT890_Deltaproteobacteria_56_8_curated				1				3		2		1	1								1							1					5		8						3
ERMZT100_Candidatus_Latescibacteria_63_15_curated													1									1			2			1					2		10	1					4
ERMZT100_Betaproteobacteria_64_15_curated								1	2	2	1		2												1			2					3		5	1					1					2
ERMZT100_Deltaproteobacteria_56_16_curated	1							1	1	2			3															1					5		11	1					2					3			1
ERMZT100_Gammaproteobacteria_65_17_curated	2		1					2		5	1		10	1							1	5			4			10					12		10						5					4
ERMZT100_Candidatus_Zambryskibacteria_43_7_curated
ERMZT100_Betaproteobacteria_63_14_curated	1							1													1							1					1		4	1
ERMZT166_2_Acidobacteria_68_9_curated										3			1									1			1			4					4		13	1					2
ERMZT166_2_Betaproteobacteria_65_17_curated														1							3												1		4	1										2
ERMZT399_2_Candidatus_Staskawiczbacteria_40_5_curated																												1
ERMZT399_2_Candidatus_Staskawiczbacteria_41_17_curated														1
ERMZT400_2_Acidobacteria_67_10_curated	2							1	1	1			2												1			4					4		12	1					2
ERMZT423_2_Gemmatimonadetes_66_12_curated	1			1				3		6															1			6					4		5						3
ERMZT500_2_Candidatus_Yanofskybacteria_41_5_curated
ERMZT551_2_Candidatus_Kryptonia_related_56_5_curated																												1					1		4
ERMZT551_2_Candidatus_Harrisonbacteria_40_8_sub_curated
ERMZT600_2_Chloroflexi_63_7_curated										3				1								2						1					2								2
ERMZT640_2_Acidobacteria_63_9_curated	3																					4			2								2		15
ERMZT640_2_Betaproteobacteria_61_8_curated										1	1										1														3
ERMZT660_2_Betaproteobacteria_66_6_curated										3			1									1											1		5	1										1
ERMZT700_2_Acidobacteria_67_10_curated	1							1		5			2									2			3			8					10		12						4					1
ERMZT700_2_Alphaproteobacteria_64_14_curated	1							2	1	8											1	2			1			7					5		6	1					2							1
ERMZT700_2_Acidobacteria_56_8_curated				1				2	1				1									1			2	1		8					11		18	1					1					3
ERMZT700_2_Acidobacteria_67_6_curated														1							1	2			1			1					2		8						5					1
ERMZT700_2_Chloroflexi_62_5_curated										3			1															4					5		1	1					4
ERMZT718_2_Candidatus_Eisenbacteria_related_67_6_curated														1					1			2			3			3					4		8	2					2					2
ERMZT718_2_Planctomycetes_72_5_curated																		1				2			2			2					2		5						2					9
ERMZT736_2_Planctomycetes_60_9_curated	1									1				1											2								1		2						1					2
ERMZT736_2_Acidobacteria_69_10_curated									1													1			2			5					5		18						1					3
ERMZT736_2_Betaproteobacteria_61_7_curated	1							1		4	1										1							3					1		3											1
ERMZT736_2_Deltaproteobacteria_56_9_curated								3	1	4			2									1			1			1					3		13	1					2					1
ERMZT736_2_Gemmatimonadetes_65_7_curated	2			1				2																	5			2					5		5						3
ERMZT736_2_Candidatus_Staskawiczbacteria_6_37_curated																																			1
ERMZT736_2_Gammaproteobacteria_65_21_curated								1		4				3							2	4			1			1					4		7	1										1
ERMZT754_2_Candidatus_Pacearchaeota_37_7_curated																																			2
ERMZT754_2_Candidatus_Zambryskibacteria_44_6_curated										1												1													1
ERMZT800_2_Planctomycetes_61_11_curated														3											2			1					7		6						1
ERMZT800_2_Planctomycetes_74_6_curated										1												1						3							3						1					1
ERMZT800_2_Bacteroidetes_42_7_curated	1							5		8	1		1			3						3			4			12	1				7		5	2					5		3		1	2
ERMZT800_2_Betaproteobacteria_67_16_curated								1	1	3	1		1	1							2							3					5		7	1					1			1		2
ERMZT800_2_Planctomycetes_60_6_curated										1				1											7			16					15		9	1					6		12	1		2
ERMZT820_2_Verrucomicrobia_58_6_curated	1																					2			2			6					5		5	1			1		2		3			4
ERMZT820_2_Planctomycetes_72_16_curated										1			2												5			6					4		9	1					5	1				2
ERMZT820_2_Gemmatimonadetes_65_7_curated								1																	3			3					2		4						2
ERMZT820_2_RIF_CHLX_70_6_curated										1			1	1								1													2						2
ERMZT840_2_Acidobacteria_58_8_curated								3		4				1								2			5			12					11		14	2					3		4			1
ERMZT840_2_Verrucomicrobia_60_6_curated	1									1			2	1			1					1			7			17					11		9	1			1		5		7			6
ERMZT840_2_Acidobacteria_67_13_curated								1						2								3			2			1					3		9											3
ERMZT840_2_Gemmatimonadetes_66_17_curated	1			1				3		6															3			3					3		6						5					1
ERMZT840_2_Candidatus_Zambryskibacteria_related_42_7_curated														1
ERMZT840_2_Deltaproteobacteria_70_7_curated	2						1	3		1				3								4			5			23					1		8						1		5		1	4
[truncated: 273 more columns]
